# Supplementary material for: Impact of social isolation due to COVID-19 on the seasonality of pediatric respiratory diseases
Source: PLoS One. 2020 Dec 11;15(12):e0243694. doi: 10.1371/journal.pone.0243694 (PMC7732104; doi:10.1371/journal.pone.0243694)
Supplement: S1 File — (XLSX) [file pone.0243694.s001.xlsx]

## Sheet: Plan1
ID	Length of hospital stay	sex	age	age group	diagnosis	infection agent	month	year
1	2	female	0	0-2 years old	N		1	2015
2	2	female	15	11-17 years old	N		1	2015
3	4	female	6	6-10 years old	PNEUMONIA	BACTERIUM	1	2015
4	1	female	5	3-5 years old	N		1	2015
5	4	female	3	3-5 years old	UAI	VIRUS	1	2015
6	1	female	1	0-2 years old	N		1	2015
7	10	male	0	0-2 years old	Asthma / Bronchitis	VIRUS	1	2015
8	12	male	8	6-10 years old	PNEUMONIA	BACTERIUM	1	2015
9	5	female	4	3-5 years old	PNEUMONIA	BACTERIUM	2	2015
10	3	male	0	0-2 years old	Asthma / Bronchitis	VIRUS	2	2015
11	1	male	3	3-5 years old	Asthma / Bronchitis	VIRUS	2	2015
12	2	male	2	0-2 years old	UAI	VIRUS	2	2015
13	1	female	2	0-2 years old	Asthma / Bronchitis	VIRUS	2	2015
14	2	female	1	0-2 years old	PNEUMONIA	BACTERIUM	2	2015
15	2	male	0	0-2 years old	bronchiolitis	VIRUS	2	2015
16	2	female	1	0-2 years old	UAI	VIRUS	2	2015
17	5	male	1	0-2 years old	N		2	2015
18	3	female	3	3-5 years old	PNEUMONIA	BACTERIUM	2	2015
19	1	female	2	0-2 years old	PNEUMONIA	BACTERIUM	2	2015
20	16	male	1	0-2 years old	PNEUMONIA	BACTERIUM	2	2015
21	5	female	0	0-2 years old	PNEUMONIA	BACTERIUM	2	2015
22	2	female	11	11-17 years old	Asthma / Bronchitis	VIRUS	2	2015
23	4	female	0	0-2 years old	UAI	VIRUS	2	2015
24	2	male	5	3-5 years old	Asthma / Bronchitis	VIRUS	2	2015
25	1	female	1	0-2 years old	N		2	2015
26	3	female	10	6-10 years old	N		2	2015
27	4	male	3	3-5 years old	PNEUMONIA	BACTERIUM	2	2015
28	2	female	3	3-5 years old	UAI	VIRUS	2	2015
29	2	female	3	3-5 years old	PNEUMONIA	BACTERIUM	2	2015
30	2	female	1	0-2 years old	UAI	VIRUS	2	2015
31	2	female	1	0-2 years old	Asthma / Bronchitis	VIRUS	2	2015
32	1	female	7	6-10 years old	UAI	VIRUS	2	2015
33	3	female	16	11-17 years old	PNEUMONIA	BACTERIUM	2	2015
34	2	female	2	0-2 years old	PNEUMONIA	BACTERIUM	3	2015
35	2	female	1	0-2 years old	bronchiolitis	VIRUS	3	2015
36	5	female	0	0-2 years old	UAI	VIRUS	3	2015
37	1	female	15	11-17 years old	N		3	2015
38	2	female	0	0-2 years old	PNEUMONIA	BACTERIUM	3	2015
39	3	male	2	0-2 years old	Asthma / Bronchitis	VIRUS	3	2015
40	3	male	9	6-10 years old	Asthma / Bronchitis	VIRUS	3	2015
41	3	female	3	3-5 years old	PNEUMONIA	BACTERIUM	3	2015
42	4	female	6	6-10 years old	PNEUMONIA	BACTERIUM	3	2015
43	6	male	2	0-2 years old	PNEUMONIA	BACTERIUM	3	2015
44	5	female	2	0-2 years old	PNEUMONIA	BACTERIUM	3	2015
45	2	male	6	6-10 years old	PNEUMONIA	BACTERIUM	3	2015
46	1	female	9	6-10 years old	Asthma / Bronchitis	VIRUS	3	2015
47	4	male	0	0-2 years old	Asthma / Bronchitis	VIRUS	3	2015
48	3	male	16	11-17 years old	N		3	2015
49	5	female	2	0-2 years old	PNEUMONIA	BACTERIUM	3	2015
50	2	male	1	0-2 years old	Asthma / Bronchitis	VIRUS	3	2015
51	7	male	0	0-2 years old	bronchiolitis	VIRUS	3	2015
52	1	female	1	0-2 years old	Asthma / Bronchitis	VIRUS	3	2015
53	1	female	2	0-2 years old	Asthma / Bronchitis	VIRUS	3	2015
54	3	female	7	6-10 years old	PNEUMONIA	BACTERIUM	3	2015
55	2	male	3	3-5 years old	PNEUMONIA	BACTERIUM	3	2015
56	4	female	2	0-2 years old	PNEUMONIA	BACTERIUM	3	2015
57	2	male	0	0-2 years old	UAI	VIRUS	3	2015
58	3	female	14	11-17 years old	N		3	2015
59	3	male	2	0-2 years old	PNEUMONIA	BACTERIUM	3	2015
60	3	female	3	3-5 years old	PNEUMONIA	BACTERIUM	3	2015
61	2	male	2	0-2 years old	N		3	2015
62	5	male	1	0-2 years old	N		3	2015
63	3	female	4	3-5 years old	N		3	2015
64	4	male	1	0-2 years old	bronchiolitis	VIRUS	3	2015
65	6	female	4	3-5 years old	PNEUMONIA	BACTERIUM	3	2015
66	3	male	1	0-2 years old	PNEUMONIA	BACTERIUM	3	2015
67	2	female	2	0-2 years old	Asthma / Bronchitis	VIRUS	4	2015
68	7	male	0	0-2 years old	bronchiolitis	VIRUS	4	2015
69	3	male	0	0-2 years old	PNEUMONIA	BACTERIUM	4	2015
70	2	female	13	11-17 years old	PNEUMONIA	BACTERIUM	4	2015
71	1	male	12	11-17 years old	PNEUMONIA	BACTERIUM	4	2015
72	3	female	3	3-5 years old	PNEUMONIA	BACTERIUM	4	2015
73	2	male	3	3-5 years old	UAI	VIRUS	4	2015
74	3	male	1	0-2 years old	PNEUMONIA	BACTERIUM	4	2015
75	2	female	0	0-2 years old	Asthma / Bronchitis	VIRUS	4	2015
76	3	female	1	0-2 years old	Asthma / Bronchitis	VIRUS	4	2015
77	2	male	9	6-10 years old	UAI	VIRUS	4	2015
78	3	female	2	0-2 years old	PNEUMONIA	BACTERIUM	4	2015
79	7	female	6	6-10 years old	PNEUMONIA	BACTERIUM	4	2015
80	3	male	2	0-2 years old	PNEUMONIA	BACTERIUM	4	2015
81	3	female	2	0-2 years old	PNEUMONIA	BACTERIUM	4	2015
82	7	male	0	0-2 years old	bronchiolitis	VIRUS	4	2015
83	4	male	10	6-10 years old	N		4	2015
84	1	male	0	0-2 years old	UAI	VIRUS	4	2015
85	1	male	1	0-2 years old	Asthma / Bronchitis	VIRUS	4	2015
86	2	male	1	0-2 years old	PNEUMONIA	BACTERIUM	4	2015
87	2	female	0	0-2 years old	bronchiolitis	VIRUS	4	2015
88	1	female	13	11-17 years old	N		4	2015
89	5	female	2	0-2 years old	PNEUMONIA	BACTERIUM	4	2015
90	3	male	0	0-2 years old	Asthma / Bronchitis	VIRUS	4	2015
91	3	male	1	0-2 years old	PNEUMONIA	BACTERIUM	4	2015
92	4	female	2	0-2 years old	PNEUMONIA	BACTERIUM	4	2015
93	4	female	8	6-10 years old	PNEUMONIA	BACTERIUM	4	2015
94	1	male	1	0-2 years old	UAI	VIRUS	4	2015
95	3	female	2	0-2 years old	PNEUMONIA	BACTERIUM	4	2015
96	3	male	2	0-2 years old	PNEUMONIA	BACTERIUM	4	2015
97	1	male	3	3-5 years old	Asthma / Bronchitis	VIRUS	4	2015
98	2	male	5	3-5 years old	PNEUMONIA	BACTERIUM	4	2015
99	5	female	1	0-2 years old	PNEUMONIA	BACTERIUM	4	2015
100	1	male	10	6-10 years old	Asthma / Bronchitis	VIRUS	4	2015
101	2	female	11	11-17 years old	Asthma / Bronchitis	VIRUS	4	2015
102	4	male	9	6-10 years old	PNEUMONIA	BACTERIUM	4	2015
103	4	male	1	0-2 years old	PNEUMONIA	BACTERIUM	4	2015
104	2	female	1	0-2 years old	bronchiolitis	VIRUS	4	2015
105	3	female	0	0-2 years old	PNEUMONIA	BACTERIUM	4	2015
106	2	male	2	0-2 years old	PNEUMONIA	BACTERIUM	4	2015
107	3	male	6	6-10 years old	PNEUMONIA	BACTERIUM	4	2015
108	4	male	0	0-2 years old	UAI	VIRUS	4	2015
109	2	female	1	0-2 years old	PNEUMONIA	BACTERIUM	4	2015
110	5	female	3	3-5 years old	PNEUMONIA	BACTERIUM	4	2015
111	1	female	2	0-2 years old	PNEUMONIA	BACTERIUM	4	2015
112	5	male	2	0-2 years old	PNEUMONIA	BACTERIUM	4	2015
113	4	female	2	0-2 years old	PNEUMONIA	BACTERIUM	4	2015
114	8	female	1	0-2 years old	PNEUMONIA	BACTERIUM	5	2015
115	2	male	7	6-10 years old	UAI	VIRUS	5	2015
116	2	male	4	3-5 years old	PNEUMONIA	BACTERIUM	5	2015
117	5	male	0	0-2 years old	PNEUMONIA	BACTERIUM	5	2015
118	1	male	9	6-10 years old	Asthma / Bronchitis	VIRUS	5	2015
119	5	male	3	3-5 years old	Asthma / Bronchitis	VIRUS	5	2015
120	1	female	1	0-2 years old	PNEUMONIA	BACTERIUM	5	2015
121	2	female	7	6-10 years old	PNEUMONIA	BACTERIUM	5	2015
122	4	female	1	0-2 years old	Asthma / Bronchitis	VIRUS	5	2015
123	3	female	1	0-2 years old	PNEUMONIA	BACTERIUM	5	2015
124	4	female	4	3-5 years old	PNEUMONIA	BACTERIUM	5	2015
125	3	male	2	0-2 years old	PNEUMONIA	BACTERIUM	5	2015
126	3	female	17	11-17 years old	N		5	2015
127	1	male	0	0-2 years old	bronchiolitis	VIRUS	5	2015
128	3	female	5	3-5 years old	PNEUMONIA	BACTERIUM	5	2015
129	2	male	0	0-2 years old	bronchiolitis	VIRUS	5	2015
130	3	male	0	0-2 years old	bronchiolitis	VIRUS	5	2015
131	2	female	3	3-5 years old	UAI	VIRUS	5	2015
132	1	female	0	0-2 years old	Asthma / Bronchitis	VIRUS	5	2015
133	4	female	2	0-2 years old	PNEUMONIA	BACTERIUM	5	2015
134	3	female	0	0-2 years old	Asthma / Bronchitis	VIRUS	5	2015
135	5	female	7	6-10 years old	PNEUMONIA	VIRUS	5	2015
136	5	male	8	6-10 years old	PNEUMONIA	BACTERIUM	5	2015
137	5	female	0	0-2 years old	PNEUMONIA	BACTERIUM	5	2015
138	4	male	1	0-2 years old	PNEUMONIA	BACTERIUM	5	2015
139	6	female	0	0-2 years old	bronchiolitis	VIRUS	5	2015
140	1	male	0	0-2 years old	N		5	2015
141	10	female	4	3-5 years old	PNEUMONIA	BACTERIUM	5	2015
142	11	male	0	0-2 years old	Asthma / Bronchitis	VIRUS	5	2015
143	3	male	0	0-2 years old	bronchiolitis	VIRUS	5	2015
144	3	male	3	3-5 years old	PNEUMONIA	BACTERIUM	5	2015
145	3	female	1	0-2 years old	Asthma / Bronchitis	VIRUS	5	2015
146	2	male	1	0-2 years old	PNEUMONIA	BACTERIUM	5	2015
147	2	male	2	0-2 years old	PNEUMONIA	BACTERIUM	5	2015
148	2	female	7	6-10 years old	PNEUMONIA	BACTERIUM	5	2015
149	4	male	1	0-2 years old	PNEUMONIA	BACTERIUM	5	2015
150	3	female	2	0-2 years old	PNEUMONIA	BACTERIUM	5	2015
151	2	male	2	0-2 years old	PNEUMONIA	BACTERIUM	5	2015
152	2	male	1	0-2 years old	PNEUMONIA	BACTERIUM	5	2015
153	1	male	8	6-10 years old	N		5	2015
154	32	male	2	0-2 years old	PNEUMONIA	BACTERIUM	5	2015
155	2	female	1	0-2 years old	PNEUMONIA	BACTERIUM	5	2015
156	3	male	1	0-2 years old	PNEUMONIA	BACTERIUM	5	2015
157	3	female	5	3-5 years old	N		5	2015
158	12	male	0	0-2 years old	PNEUMONIA	BACTERIUM	5	2015
159	2	male	0	0-2 years old	bronchiolitis	VIRUS	5	2015
160	14	female	3	3-5 years old	N		5	2015
161	7	male	11	11-17 years old	N		5	2015
162	2	male	1	0-2 years old	UAI	VIRUS	5	2015
163	0	male	5	3-5 years old	N		5	2015
164	5	female	5	3-5 years old	PNEUMONIA	BACTERIUM	5	2015
165	8	male	2	0-2 years old	PNEUMONIA	BACTERIUM	5	2015
166	7	male	4	3-5 years old	PNEUMONIA	BACTERIUM	5	2015
167	3	female	11	11-17 years old	PNEUMONIA	BACTERIUM	5	2015
168	1	male	1	0-2 years old	UAI	VIRUS	5	2015
169	5	female	0	0-2 years old	bronchiolitis	VIRUS	5	2015
170	7	male	0	0-2 years old	PNEUMONIA	BACTERIUM	5	2015
171	3	female	0	0-2 years old	bronchiolitis	VIRUS	5	2015
172	1	male	5	3-5 years old	UAI	VIRUS	5	2015
173	1	male	3	3-5 years old	PNEUMONIA	BACTERIUM	5	2015
174	2	male	0	0-2 years old	Asthma / Bronchitis	VIRUS	5	2015
175	1	female	3	3-5 years old	Asthma / Bronchitis	VIRUS	5	2015
176	5	male	0	0-2 years old	Asthma / Bronchitis	VIRUS	5	2015
177	3	female	0	0-2 years old	bronchiolitis	VIRUS	5	2015
178	1	male	11	11-17 years old	Asthma / Bronchitis	VIRUS	5	2015
179	2	male	2	0-2 years old	PNEUMONIA	BACTERIUM	6	2015
180	3	female	2	0-2 years old	PNEUMONIA	BACTERIUM	6	2015
181	4	male	11	11-17 years old	N		6	2015
182	7	female	3	3-5 years old	PNEUMONIA	BACTERIUM	6	2015
183	3	female	2	0-2 years old	PNEUMONIA	BACTERIUM	6	2015
184	2	male	1	0-2 years old	PNEUMONIA	BACTERIUM	6	2015
185	3	male	3	3-5 years old	PNEUMONIA	BACTERIUM	6	2015
186	3	female	3	3-5 years old	PNEUMONIA	BACTERIUM	6	2015
187	3	male	0	0-2 years old	Asthma / Bronchitis	VIRUS	6	2015
188	2	female	0	0-2 years old	Asthma / Bronchitis	VIRUS	6	2015
189	6	female	0	0-2 years old	bronchiolitis	VIRUS	6	2015
190	2	male	11	11-17 years old	UAI	VIRUS	6	2015
191	4	male	8	6-10 years old	PNEUMONIA	BACTERIUM	6	2015
192	3	female	10	6-10 years old	PNEUMONIA	BACTERIUM	6	2015
193	6	male	3	3-5 years old	PNEUMONIA	BACTERIUM	6	2015
194	3	male	1	0-2 years old	PNEUMONIA	BACTERIUM	6	2015
195	4	male	4	3-5 years old	PNEUMONIA	BACTERIUM	6	2015
196	7	male	0	0-2 years old	PNEUMONIA	BACTERIUM	6	2015
197	2	male	3	3-5 years old	UAI	VIRUS	6	2015
198	1	female	5	3-5 years old	N		6	2015
199	2	male	4	3-5 years old	PNEUMONIA	BACTERIUM	6	2015
200	9	male	0	0-2 years old	Asthma / Bronchitis	VIRUS	6	2015
201	4	male	3	3-5 years old	PNEUMONIA	BACTERIUM	6	2015
202	4	male	0	0-2 years old	Asthma / Bronchitis	VIRUS	6	2015
203	5	female	0	0-2 years old	N		6	2015
204	6	female	2	0-2 years old	PNEUMONIA	BACTERIUM	6	2015
205	4	female	3	3-5 years old	PNEUMONIA	BACTERIUM	6	2015
206	8	male	4	3-5 years old	PNEUMONIA	BACTERIUM	6	2015
207	4	female	10	6-10 years old	PNEUMONIA	BACTERIUM	6	2015
208	7	female	2	0-2 years old	N		6	2015
209	6	male	3	3-5 years old	PNEUMONIA	BACTERIUM	6	2015
210	3	male	2	0-2 years old	PNEUMONIA	BACTERIUM	6	2015
211	0	female	1	0-2 years old	UAI	VIRUS	6	2015
212	2	male	3	3-5 years old	PNEUMONIA	BACTERIUM	6	2015
213	1	male	2	0-2 years old	PNEUMONIA	BACTERIUM	6	2015
214	2	female	0	0-2 years old	Asthma / Bronchitis	VIRUS	6	2015
215	2	male	4	3-5 years old	Asthma / Bronchitis	VIRUS	6	2015
216	4	female	10	6-10 years old	N		6	2015
217	4	female	17	11-17 years old	N		6	2015
218	3	male	2	0-2 years old	PNEUMONIA	BACTERIUM	6	2015
219	3	female	10	6-10 years old	N		7	2015
220	2	male	14	11-17 years old	N		7	2015
221	5	male	1	0-2 years old	PNEUMONIA	BACTERIUM	7	2015
222	3	female	1	0-2 years old	N		7	2015
223	21	male	3	3-5 years old	PNEUMONIA	BACTERIUM	7	2015
224	3	female	3	3-5 years old	N		7	2015
225	3	female	2	0-2 years old	PNEUMONIA	BACTERIUM	7	2015
226	3	male	5	3-5 years old	PNEUMONIA	BACTERIUM	7	2015
227	7	female	8	6-10 years old	PNEUMONIA	BACTERIUM	7	2015
228	8	male	14	11-17 years old	UAI	VIRUS	7	2015
229	10	male	0	0-2 years old	PNEUMONIA	BACTERIUM	7	2015
230	3	female	1	0-2 years old	PNEUMONIA	BACTERIUM	7	2015
231	5	female	15	11-17 years old	UAI	VIRUS	7	2015
232	6	male	0	0-2 years old	bronchiolitis	VIRUS	7	2015
233	2	female	2	0-2 years old	PNEUMONIA	BACTERIUM	7	2015
234	2	female	4	3-5 years old	PNEUMONIA	BACTERIUM	7	2015
235	2	female	1	0-2 years old	PNEUMONIA	BACTERIUM	7	2015
236	3	male	2	0-2 years old	PNEUMONIA	BACTERIUM	7	2015
237	0	female	11	11-17 years old	N		7	2015
238	2	male	2	0-2 years old	UAI	VIRUS	7	2015
239	1	female	16	11-17 years old	N		7	2015
240	4	female	1	0-2 years old	PNEUMONIA	BACTERIUM	7	2015
241	3	male	1	0-2 years old	UAI	VIRUS	7	2015
242	2	female	1	0-2 years old	UAI	VIRUS	7	2015
243	3	female	3	3-5 years old	PNEUMONIA	BACTERIUM	7	2015
244	3	female	3	3-5 years old	PNEUMONIA	BACTERIUM	7	2015
245	3	male	0	0-2 years old	N		7	2015
246	1	female	0	0-2 years old	PNEUMONIA	BACTERIUM	7	2015
247	2	male	17	11-17 years old	N		8	2015
248	6	male	5	3-5 years old	UAI	VIRUS	8	2015
249	1	female	8	6-10 years old	PNEUMONIA	BACTERIUM	8	2015
250	5	male	2	0-2 years old	PNEUMONIA	BACTERIUM	8	2015
251	1	male	16	11-17 years old	UAI	VIRUS	8	2015
252	3	male	1	0-2 years old	PNEUMONIA	BACTERIUM	8	2015
253	6	male	4	3-5 years old	PNEUMONIA	BACTERIUM	8	2015
254	2	male	1	0-2 years old	UAI	VIRUS	8	2015
255	4	male	0	0-2 years old	UAI	VIRUS	8	2015
256	2	male	0	0-2 years old	Asthma / Bronchitis	VIRUS	8	2015
257	1	male	15	11-17 years old	N		8	2015
258	2	male	7	6-10 years old	N		8	2015
259	0	male	1	0-2 years old	Asthma / Bronchitis	VIRUS	8	2015
260	0	male	7	6-10 years old	N		8	2015
261	10	male	7	6-10 years old	PNEUMONIA	BACTERIUM	8	2015
262	4	female	3	3-5 years old	PNEUMONIA	BACTERIUM	8	2015
263	2	female	2	0-2 years old	PNEUMONIA	BACTERIUM	8	2015
264	3	male	16	11-17 years old	N		8	2015
265	3	male	2	0-2 years old	PNEUMONIA	BACTERIUM	8	2015
266	2	male	2	0-2 years old	PNEUMONIA	BACTERIUM	8	2015
267	7	male	17	11-17 years old	UAI	VIRUS	8	2015
268	2	female	16	11-17 years old	N		8	2015
269	6	female	2	0-2 years old	N		8	2015
270	4	male	6	6-10 years old	N		8	2015
271	66	female	0	0-2 years old	UAI	VIRUS	8	2015
272	2	female	8	6-10 years old	N		8	2015
273	4	male	1	0-2 years old	Asthma / Bronchitis	VIRUS	8	2015
274	3	female	4	3-5 years old	PNEUMONIA	BACTERIUM	8	2015
275	5	male	1	0-2 years old	PNEUMONIA	BACTERIUM	8	2015
276	2	male	7	6-10 years old	PNEUMONIA	BACTERIUM	8	2015
277	3	male	1	0-2 years old	PNEUMONIA	BACTERIUM	9	2015
278	5	female	9	6-10 years old	PNEUMONIA	BACTERIUM	9	2015
279	2	male	3	3-5 years old	PNEUMONIA	BACTERIUM	9	2015
280	1	male	2	0-2 years old	PNEUMONIA	BACTERIUM	9	2015
281	3	female	0	0-2 years old	PNEUMONIA	BACTERIUM	9	2015
282	4	female	4	3-5 years old	UAI	VIRUS	9	2015
283	3	male	1	0-2 years old	Asthma / Bronchitis	VIRUS	9	2015
284	7	female	1	0-2 years old	PNEUMONIA	VIRUS	9	2015
285	14	female	2	0-2 years old	PNEUMONIA	BACTERIUM	9	2015
286	2	male	0	0-2 years old	bronchiolitis	VIRUS	9	2015
287	3	female	1	0-2 years old	N		9	2015
288	0	male	4	3-5 years old	N		9	2015
289	2	female	2	0-2 years old	PNEUMONIA	BACTERIUM	9	2015
290	12	female	0	0-2 years old	bronchiolitis	VIRUS	9	2015
291	2	male	1	0-2 years old	PNEUMONIA	BACTERIUM	9	2015
292	4	female	5	3-5 years old	UAI	VIRUS	9	2015
293	2	female	5	3-5 years old	PNEUMONIA	BACTERIUM	9	2015
294	1	female	2	0-2 years old	Asthma / Bronchitis	VIRUS	9	2015
295	8	female	4	3-5 years old	PNEUMONIA	BACTERIUM	9	2015
296	3	female	4	3-5 years old	PNEUMONIA	BACTERIUM	9	2015
297	2	female	6	6-10 years old	PNEUMONIA	BACTERIUM	9	2015
298	4	male	1	0-2 years old	PNEUMONIA	BACTERIUM	9	2015
299	2	male	3	3-5 years old	N		9	2015
300	1	female	5	3-5 years old	N		9	2015
301	0	female	1	0-2 years old	N		9	2015
302	5	female	7	6-10 years old	PNEUMONIA	BACTERIUM	9	2015
303	13	male	2	0-2 years old	PNEUMONIA	BACTERIUM	9	2015
304	3	male	7	6-10 years old	N		9	2015
305	10	male	1	0-2 years old	PNEUMONIA	BACTERIUM	9	2015
306	2	female	2	0-2 years old	PNEUMONIA	BACTERIUM	9	2015
307	2	male	10	6-10 years old	PNEUMONIA	BACTERIUM	9	2015
308	1	female	4	3-5 years old	PNEUMONIA	BACTERIUM	9	2015
309	12	male	3	3-5 years old	PNEUMONIA	BACTERIUM	9	2015
310	3	female	2	0-2 years old	PNEUMONIA	BACTERIUM	9	2015
311	3	female	3	3-5 years old	N		9	2015
312	42	female	0	0-2 years old	PNEUMONIA	BACTERIUM	9	2015
313	5	male	3	3-5 years old	PNEUMONIA	BACTERIUM	9	2015
314	3	female	3	3-5 years old	PNEUMONIA	BACTERIUM	9	2015
315	5	male	2	0-2 years old	PNEUMONIA	BACTERIUM	9	2015
316	3	female	1	0-2 years old	PNEUMONIA	BACTERIUM	9	2015
317	8	male	16	11-17 years old	N		10	2015
318	4	male	1	0-2 years old	PNEUMONIA	BACTERIUM	10	2015
319	3	female	0	0-2 years old	PNEUMONIA	BACTERIUM	10	2015
320	10	male	15	11-17 years old	PNEUMONIA	BACTERIUM	10	2015
321	6	male	3	3-5 years old	N		10	2015
322	2	male	1	0-2 years old	PNEUMONIA	BACTERIUM	10	2015
323	1	female	14	11-17 years old	UAI	VIRUS	10	2015
324	2	female	3	3-5 years old	N		10	2015
325	4	male	0	0-2 years old	PNEUMONIA	BACTERIUM	10	2015
326	3	female	2	0-2 years old	N		10	2015
327	5	male	0	0-2 years old	PNEUMONIA	BACTERIUM	10	2015
328	4	male	1	0-2 years old	UAI	VIRUS	10	2015
329	2	female	6	6-10 years old	N		10	2015
330	3	female	5	3-5 years old	PNEUMONIA	BACTERIUM	10	2015
331	3	male	2	0-2 years old	PNEUMONIA	BACTERIUM	10	2015
332	1	female	4	3-5 years old	PNEUMONIA	BACTERIUM	10	2015
333	3	male	3	3-5 years old	PNEUMONIA	BACTERIUM	10	2015
334	4	female	7	6-10 years old	N		10	2015
335	2	female	2	0-2 years old	PNEUMONIA	BACTERIUM	10	2015
336	2	male	5	3-5 years old	PNEUMONIA	BACTERIUM	10	2015
337	2	female	2	0-2 years old	PNEUMONIA	BACTERIUM	10	2015
338	2	female	5	3-5 years old	N		10	2015
339	2	male	2	0-2 years old	UAI	VIRUS	10	2015
340	4	female	7	6-10 years old	PNEUMONIA	BACTERIUM	10	2015
341	4	male	7	6-10 years old	PNEUMONIA	BACTERIUM	10	2015
342	3	male	17	11-17 years old	N		10	2015
343	6	female	16	11-17 years old	UAI	VIRUS	10	2015
344	3	female	0	0-2 years old	Asthma / Bronchitis	VIRUS	10	2015
345	2	female	2	0-2 years old	PNEUMONIA	BACTERIUM	10	2015
346	4	female	7	6-10 years old	N		10	2015
347	3	female	0	0-2 years old	PNEUMONIA	BACTERIUM	10	2015
348	2	female	8	6-10 years old	PNEUMONIA	BACTERIUM	10	2015
349	8	female	17	11-17 years old	PNEUMONIA	BACTERIUM	10	2015
350	4	male	4	3-5 years old	PNEUMONIA	BACTERIUM	10	2015
351	2	male	0	0-2 years old	PNEUMONIA	VIRUS	10	2015
352	6	male	3	3-5 years old	PNEUMONIA	BACTERIUM	10	2015
353	2	male	2	0-2 years old	N		10	2015
354	5	male	1	0-2 years old	PNEUMONIA	BACTERIUM	11	2015
355	1	male	2	0-2 years old	UAI	VIRUS	11	2015
356	1	male	6	6-10 years old	PNEUMONIA	BACTERIUM	11	2015
357	3	male	0	0-2 years old	UAI	VIRUS	11	2015
358	1	female	15	11-17 years old	N		11	2015
359	1	male	14	11-17 years old	UAI	VIRUS	11	2015
360	3	female	6	6-10 years old	N		11	2015
361	2	male	3	3-5 years old	PNEUMONIA	BACTERIUM	11	2015
362	4	male	3	3-5 years old	PNEUMONIA	BACTERIUM	11	2015
363	3	male	11	11-17 years old	N		11	2015
364	6	male	0	0-2 years old	UAI	VIRUS	11	2015
365	3	female	2	0-2 years old	PNEUMONIA	BACTERIUM	11	2015
366	2	male	0	0-2 years old	PNEUMONIA	BACTERIUM	11	2015
367	4	male	2	0-2 years old	N		11	2015
368	4	female	1	0-2 years old	Asthma / Bronchitis	VIRUS	11	2015
369	2	male	1	0-2 years old	PNEUMONIA	BACTERIUM	11	2015
370	5	male	7	6-10 years old	PNEUMONIA	BACTERIUM	11	2015
371	2	female	4	3-5 years old	UAI	VIRUS	11	2015
372	3	male	3	3-5 years old	PNEUMONIA	BACTERIUM	11	2015
373	1	female	6	6-10 years old	Asthma / Bronchitis	VIRUS	11	2015
374	11	male	1	0-2 years old	PNEUMONIA	BACTERIUM	11	2015
375	1	male	4	3-5 years old	Asthma / Bronchitis	VIRUS	11	2015
376	4	female	0	0-2 years old	PNEUMONIA	BACTERIUM	11	2015
377	27	male	5	3-5 years old	PNEUMONIA	BACTERIUM	12	2015
378	3	male	1	0-2 years old	PNEUMONIA	BACTERIUM	12	2015
379	2	male	0	0-2 years old	PNEUMONIA	BACTERIUM	12	2015
380	4	male	1	0-2 years old	PNEUMONIA	BACTERIUM	12	2015
381	1	female	17	11-17 years old	N		12	2015
382	3	female	6	6-10 years old	PNEUMONIA	BACTERIUM	12	2015
383	4	female	6	6-10 years old	PNEUMONIA	BACTERIUM	12	2015
384	5	male	9	6-10 years old	N		12	2015
385	2	male	0	0-2 years old	PNEUMONIA	BACTERIUM	12	2015
386	4	male	4	3-5 years old	PNEUMONIA	BACTERIUM	12	2015
387	15	male	3	3-5 years old	PNEUMONIA	BACTERIUM	12	2015
388	3	male	1	0-2 years old	UAI	VIRUS	12	2015
389	3	male	0	0-2 years old	UAI	VIRUS	12	2015
390	3	male	5	3-5 years old	PNEUMONIA	BACTERIUM	12	2015
391	5	female	10	6-10 years old	N		12	2015
392	2	male	1	0-2 years old	UAI	VIRUS	12	2015
393	3	male	5	3-5 years old	PNEUMONIA	BACTERIUM	12	2015
394	1	female	0	0-2 years old	UAI	VIRUS	12	2015
395	4	female	8	6-10 years old	PNEUMONIA	BACTERIUM	12	2015
396	1	female	0	0-2 years old	UAI	VIRUS	12	2015
397	6	female	0	0-2 years old	PNEUMONIA	BACTERIUM	12	2015
398	2	male	6	6-10 years old	N		12	2015
399	4	male	3	3-5 years old	PNEUMONIA	BACTERIUM	12	2015
400	2	male	1	0-2 years old	PNEUMONIA	BACTERIUM	12	2015
401	2	male	0	0-2 years old	PNEUMONIA	BACTERIUM	12	2015
402	4	male	0	0-2 years old	PNEUMONIA	BACTERIUM	1	2016
403	4	female	11	11-17 years old	PNEUMONIA	VIRUS	1	2016
404	3	male	5	3-5 years old	PNEUMONIA	BACTERIUM	1	2016
405	41	male	0	0-2 years old	PNEUMONIA	BACTERIUM	1	2016
406	4	male	8	6-10 years old	PNEUMONIA	BACTERIUM	1	2016
407	2	male	3	3-5 years old	PNEUMONIA	BACTERIUM	1	2016
408	4	female	3	3-5 years old	PNEUMONIA	BACTERIUM	1	2016
409	3	male	1	0-2 years old	PNEUMONIA	BACTERIUM	1	2016
410	3	female	2	0-2 years old	PNEUMONIA	BACTERIUM	1	2016
411	1	female	0	0-2 years old	N		1	2016
412	8	female	9	6-10 years old	N		1	2016
413	2	male	1	0-2 years old	PNEUMONIA	BACTERIUM	1	2016
414	2	female	3	3-5 years old	N		1	2016
415	11	female	4	3-5 years old	PNEUMONIA	BACTERIUM	1	2016
416	3	female	1	0-2 years old	PNEUMONIA	BACTERIUM	2	2016
417	3	male	1	0-2 years old	PNEUMONIA	BACTERIUM	2	2016
418	3	female	4	3-5 years old	PNEUMONIA	BACTERIUM	2	2016
419	5	female	8	6-10 years old	PNEUMONIA	BACTERIUM	2	2016
420	2	female	1	0-2 years old	UAI	VIRUS	2	2016
421	5	female	2	0-2 years old	N		2	2016
422	3	female	0	0-2 years old	Asthma / Bronchitis	VIRUS	2	2016
423	5	male	8	6-10 years old	N		2	2016
424	2	male	4	3-5 years old	PNEUMONIA	BACTERIUM	2	2016
425	1	female	2	0-2 years old	PNEUMONIA	BACTERIUM	2	2016
426	2	female	2	0-2 years old	N		2	2016
427	21	female	0	0-2 years old	PNEUMONIA	BACTERIUM	2	2016
428	12	male	0	0-2 years old	N		2	2016
429	2	female	15	11-17 years old	N		2	2016
430	4	male	5	3-5 years old	PNEUMONIA	VIRUS	2	2016
431	4	male	5	3-5 years old	PNEUMONIA	BACTERIUM	2	2016
432	1	female	2	0-2 years old	N		2	2016
433	2	male	14	11-17 years old	N		2	2016
434	2	female	4	3-5 years old	PNEUMONIA	BACTERIUM	2	2016
435	3	male	0	0-2 years old	UAI	VIRUS	2	2016
436	2	male	1	0-2 years old	bronchiolitis	VIRUS	2	2016
437	3	male	4	3-5 years old	Asthma / Bronchitis	VIRUS	2	2016
438	4	male	0	0-2 years old	PNEUMONIA	BACTERIUM	3	2016
439	2	male	3	3-5 years old	N		3	2016
440	3	male	1	0-2 years old	N		3	2016
441	4	male	12	11-17 years old	N		3	2016
442	4	male	2	0-2 years old	PNEUMONIA	BACTERIUM	3	2016
443	5	female	3	3-5 years old	PNEUMONIA	BACTERIUM	3	2016
444	3	female	2	0-2 years old	bronchiolitis	VIRUS	3	2016
445	6	female	2	0-2 years old	PNEUMONIA	VIRUS	3	2016
446	5	female	2	0-2 years old	UAI	VIRUS	3	2016
447	4	female	4	3-5 years old	PNEUMONIA	BACTERIUM	3	2016
448	3	female	1	0-2 years old	PNEUMONIA	BACTERIUM	3	2016
449	6	male	2	0-2 years old	PNEUMONIA	BACTERIUM	3	2016
450	5	female	0	0-2 years old	PNEUMONIA	BACTERIUM	3	2016
451	3	male	14	11-17 years old	UAI	VIRUS	3	2016
452	3	female	1	0-2 years old	PNEUMONIA	BACTERIUM	3	2016
453	1	male	1	0-2 years old	N		3	2016
454	2	female	2	0-2 years old	PNEUMONIA	BACTERIUM	3	2016
455	2	male	12	11-17 years old	UAI	VIRUS	3	2016
456	3	male	0	0-2 years old	PNEUMONIA	BACTERIUM	3	2016
457	1	male	1	0-2 years old	UAI	VIRUS	3	2016
458	2	female	2	0-2 years old	bronchiolitis	VIRUS	3	2016
459	1	male	3	3-5 years old	N		3	2016
460	2	male	1	0-2 years old	N		3	2016
461	3	male	1	0-2 years old	N		3	2016
462	6	female	1	0-2 years old	PNEUMONIA	BACTERIUM	3	2016
463	9	male	1	0-2 years old	PNEUMONIA	VIRUS	3	2016
464	3	female	2	0-2 years old	PNEUMONIA	VIRUS	3	2016
465	5	male	1	0-2 years old	PNEUMONIA	BACTERIUM	3	2016
466	2	male	3	3-5 years old	UAI	VIRUS	3	2016
467	1	male	0	0-2 years old	PNEUMONIA	VIRUS	3	2016
468	3	male	0	0-2 years old	bronchiolitis	VIRUS	3	2016
469	3	male	5	3-5 years old	PNEUMONIA	BACTERIUM	3	2016
470	5	male	12	11-17 years old	PNEUMONIA	BACTERIUM	3	2016
471	3	female	10	6-10 years old	PNEUMONIA	BACTERIUM	3	2016
472	5	male	2	0-2 years old	PNEUMONIA	BACTERIUM	3	2016
473	4	female	0	0-2 years old	PNEUMONIA	BACTERIUM	3	2016
474	7	male	10	6-10 years old	UAI	VIRUS	3	2016
475	4	male	0	0-2 years old	PNEUMONIA	BACTERIUM	3	2016
476	6	male	0	0-2 years old	UAI	VIRUS	3	2016
477	8	female	16	11-17 years old	N		3	2016
478	2	female	11	11-17 years old	PNEUMONIA	BACTERIUM	3	2016
479	1	male	11	11-17 years old	PNEUMONIA	BACTERIUM	3	2016
480	0	male	2	0-2 years old	N		3	2016
481	9	female	8	6-10 years old	UAI	VIRUS	3	2016
482	2	male	3	3-5 years old	Asthma / Bronchitis	VIRUS	3	2016
483	3	male	1	0-2 years old	N		3	2016
484	3	male	1	0-2 years old	PNEUMONIA	BACTERIUM	3	2016
485	7	male	1	0-2 years old	PNEUMONIA	BACTERIUM	3	2016
486	4	female	1	0-2 years old	PNEUMONIA	BACTERIUM	3	2016
487	7	male	2	0-2 years old	PNEUMONIA	BACTERIUM	3	2016
488	1	female	2	0-2 years old	PNEUMONIA	BACTERIUM	3	2016
489	1	male	6	6-10 years old	UAI	VIRUS	3	2016
490	1	male	0	0-2 years old	UAI	VIRUS	3	2016
491	4	male	8	6-10 years old	UAI	VIRUS	3	2016
492	2	male	10	6-10 years old	N		3	2016
493	4	female	1	0-2 years old	PNEUMONIA	BACTERIUM	3	2016
494	2	male	1	0-2 years old	PNEUMONIA	BACTERIUM	3	2016
495	6	male	1	0-2 years old	PNEUMONIA	BACTERIUM	3	2016
496	7	male	2	0-2 years old	N		3	2016
497	37	female	0	0-2 years old	PNEUMONIA	BACTERIUM	3	2016
498	2	male	2	0-2 years old	Asthma / Bronchitis	VIRUS	4	2016
499	2	female	3	3-5 years old	UAI	VIRUS	4	2016
500	3	female	3	3-5 years old	PNEUMONIA	VIRUS	4	2016
501	2	male	1	0-2 years old	bronchiolitis	VIRUS	4	2016
502	9	male	1	0-2 years old	PNEUMONIA	BACTERIUM	4	2016
503	3	male	0	0-2 years old	PNEUMONIA	BACTERIUM	4	2016
504	4	male	8	6-10 years old	N		4	2016
505	9	male	0	0-2 years old	PNEUMONIA	BACTERIUM	4	2016
506	8	female	1	0-2 years old	PNEUMONIA	BACTERIUM	4	2016
507	2	female	3	3-5 years old	PNEUMONIA	BACTERIUM	4	2016
508	2	female	3	3-5 years old	PNEUMONIA	BACTERIUM	4	2016
509	2	female	2	0-2 years old	PNEUMONIA	BACTERIUM	4	2016
510	2	female	1	0-2 years old	bronchiolitis	VIRUS	4	2016
511	2	female	2	0-2 years old	N		4	2016
512	1	female	4	3-5 years old	PNEUMONIA	VIRUS	4	2016
513	2	male	5	3-5 years old	N		4	2016
514	4	female	1	0-2 years old	PNEUMONIA	BACTERIUM	4	2016
515	3	female	1	0-2 years old	PNEUMONIA	BACTERIUM	4	2016
516	5	male	6	6-10 years old	PNEUMONIA	BACTERIUM	4	2016
517	4	male	2	0-2 years old	PNEUMONIA	BACTERIUM	4	2016
518	3	male	1	0-2 years old	PNEUMONIA	BACTERIUM	4	2016
519	5	male	2	0-2 years old	PNEUMONIA	BACTERIUM	4	2016
520	2	male	1	0-2 years old	UAI	VIRUS	4	2016
521	3	male	0	0-2 years old	bronchiolitis	VIRUS	4	2016
522	3	female	2	0-2 years old	PNEUMONIA	BACTERIUM	4	2016
523	4	male	3	3-5 years old	PNEUMONIA	VIRUS	4	2016
524	1	female	1	0-2 years old	UAI	VIRUS	4	2016
525	1	male	1	0-2 years old	Asthma / Bronchitis	VIRUS	4	2016
526	4	male	1	0-2 years old	bronchiolitis	VIRUS	4	2016
527	4	male	3	3-5 years old	PNEUMONIA	BACTERIUM	4	2016
528	6	male	1	0-2 years old	bronchiolitis	VIRUS	4	2016
529	2	female	3	3-5 years old	PNEUMONIA	BACTERIUM	4	2016
530	5	male	9	6-10 years old	UAI	VIRUS	4	2016
531	3	male	7	6-10 years old	PNEUMONIA	BACTERIUM	4	2016
532	2	male	3	3-5 years old	PNEUMONIA	BACTERIUM	4	2016
533	5	male	1	0-2 years old	PNEUMONIA	VIRUS	4	2016
534	11	female	1	0-2 years old	N		4	2016
535	1	male	5	3-5 years old	PNEUMONIA	BACTERIUM	4	2016
536	2	male	0	0-2 years old	Asthma / Bronchitis	VIRUS	4	2016
537	2	female	2	0-2 years old	PNEUMONIA	BACTERIUM	4	2016
538	2	male	3	3-5 years old	PNEUMONIA	VIRUS	4	2016
539	4	male	2	0-2 years old	PNEUMONIA	BACTERIUM	4	2016
540	8	female	0	0-2 years old	bronchiolitis	VIRUS	4	2016
541	3	female	3	3-5 years old	N		4	2016
542	3	male	1	0-2 years old	PNEUMONIA	BACTERIUM	4	2016
543	5	male	1	0-2 years old	PNEUMONIA	BACTERIUM	4	2016
544	2	male	3	3-5 years old	PNEUMONIA	BACTERIUM	4	2016
545	2	male	3	3-5 years old	PNEUMONIA	BACTERIUM	4	2016
546	3	female	2	0-2 years old	PNEUMONIA	BACTERIUM	4	2016
547	2	male	2	0-2 years old	PNEUMONIA	BACTERIUM	4	2016
548	3	female	1	0-2 years old	PNEUMONIA	BACTERIUM	4	2016
549	8	female	6	6-10 years old	PNEUMONIA	BACTERIUM	4	2016
550	6	male	7	6-10 years old	PNEUMONIA	VIRUS	4	2016
551	1	female	4	3-5 years old	PNEUMONIA	BACTERIUM	4	2016
552	6	male	0	0-2 years old	PNEUMONIA	VIRUS	4	2016
553	2	male	1	0-2 years old	PNEUMONIA	BACTERIUM	4	2016
554	4	female	0	0-2 years old	PNEUMONIA	BACTERIUM	4	2016
555	3	female	1	0-2 years old	PNEUMONIA	BACTERIUM	4	2016
556	3	male	0	0-2 years old	PNEUMONIA	BACTERIUM	4	2016
557	5	male	1	0-2 years old	PNEUMONIA	BACTERIUM	4	2016
558	4	male	2	0-2 years old	PNEUMONIA	BACTERIUM	4	2016
559	6	male	3	3-5 years old	PNEUMONIA	BACTERIUM	4	2016
560	2	male	1	0-2 years old	Asthma / Bronchitis	VIRUS	4	2016
561	2	male	2	0-2 years old	N		4	2016
562	18	female	1	0-2 years old	PNEUMONIA	BACTERIUM	4	2016
563	2	female	2	0-2 years old	PNEUMONIA	BACTERIUM	4	2016
564	5	female	0	0-2 years old	bronchiolitis	VIRUS	4	2016
565	4	female	1	0-2 years old	PNEUMONIA	BACTERIUM	4	2016
566	4	male	11	11-17 years old	N		4	2016
567	3	male	4	3-5 years old	PNEUMONIA	VIRUS	4	2016
568	3	male	1	0-2 years old	PNEUMONIA	BACTERIUM	4	2016
569	3	female	2	0-2 years old	PNEUMONIA	BACTERIUM	4	2016
570	3	male	2	0-2 years old	N		4	2016
571	2	male	3	3-5 years old	PNEUMONIA	BACTERIUM	4	2016
572	5	male	1	0-2 years old	PNEUMONIA	BACTERIUM	4	2016
573	3	male	3	3-5 years old	PNEUMONIA	BACTERIUM	4	2016
574	4	female	0	0-2 years old	bronchiolitis	VIRUS	4	2016
575	2	male	0	0-2 years old	PNEUMONIA	BACTERIUM	4	2016
576	2	male	0	0-2 years old	UAI	VIRUS	4	2016
577	5	female	1	0-2 years old	PNEUMONIA	BACTERIUM	4	2016
578	18	female	0	0-2 years old	PNEUMONIA	VIRUS	4	2016
579	2	female	1	0-2 years old	PNEUMONIA	BACTERIUM	4	2016
580	10	female	5	3-5 years old	PNEUMONIA	VIRUS	4	2016
581	2	female	3	3-5 years old	Asthma / Bronchitis	VIRUS	4	2016
582	1	female	2	0-2 years old	UAI	VIRUS	4	2016
583	5	male	3	3-5 years old	PNEUMONIA	VIRUS	4	2016
584	2	male	1	0-2 years old	Asthma / Bronchitis	VIRUS	4	2016
585	6	female	1	0-2 years old	PNEUMONIA	BACTERIUM	4	2016
586	5	male	1	0-2 years old	PNEUMONIA	BACTERIUM	4	2016
587	2	male	0	0-2 years old	Asthma / Bronchitis	VIRUS	4	2016
588	2	male	1	0-2 years old	PNEUMONIA	BACTERIUM	4	2016
589	4	female	0	0-2 years old	bronchiolitis	VIRUS	4	2016
590	2	female	4	3-5 years old	PNEUMONIA	BACTERIUM	5	2016
591	2	female	2	0-2 years old	Asthma / Bronchitis	VIRUS	5	2016
592	6	male	3	3-5 years old	Asthma / Bronchitis	VIRUS	5	2016
593	3	male	1	0-2 years old	PNEUMONIA	BACTERIUM	5	2016
594	3	male	2	0-2 years old	PNEUMONIA	BACTERIUM	5	2016
595	3	female	2	0-2 years old	Asthma / Bronchitis	VIRUS	5	2016
596	9	male	6	6-10 years old	PNEUMONIA	BACTERIUM	5	2016
597	4	female	1	0-2 years old	PNEUMONIA	BACTERIUM	5	2016
598	1	female	5	3-5 years old	PNEUMONIA	BACTERIUM	5	2016
599	5	female	2	0-2 years old	PNEUMONIA	BACTERIUM	5	2016
600	4	female	3	3-5 years old	PNEUMONIA	BACTERIUM	5	2016
601	4	male	1	0-2 years old	PNEUMONIA	BACTERIUM	5	2016
602	4	male	6	6-10 years old	PNEUMONIA	VIRUS	5	2016
603	3	female	3	3-5 years old	PNEUMONIA	BACTERIUM	5	2016
604	3	female	14	11-17 years old	N		5	2016
605	2	male	0	0-2 years old	PNEUMONIA	BACTERIUM	5	2016
606	2	male	3	3-5 years old	PNEUMONIA	BACTERIUM	5	2016
607	2	female	8	6-10 years old	PNEUMONIA	BACTERIUM	5	2016
608	3	female	3	3-5 years old	PNEUMONIA	BACTERIUM	5	2016
609	2	female	1	0-2 years old	PNEUMONIA	BACTERIUM	5	2016
610	3	male	1	0-2 years old	bronchiolitis	VIRUS	5	2016
611	3	male	8	6-10 years old	PNEUMONIA	BACTERIUM	5	2016
612	5	female	2	0-2 years old	PNEUMONIA	BACTERIUM	5	2016
613	4	female	1	0-2 years old	PNEUMONIA	BACTERIUM	5	2016
614	17	female	5	3-5 years old	PNEUMONIA	BACTERIUM	5	2016
615	4	female	1	0-2 years old	PNEUMONIA	BACTERIUM	5	2016
616	2	female	2	0-2 years old	Asthma / Bronchitis	VIRUS	5	2016
617	2	female	3	3-5 years old	PNEUMONIA	BACTERIUM	5	2016
618	7	female	2	0-2 years old	PNEUMONIA	BACTERIUM	5	2016
619	9	male	2	0-2 years old	N		5	2016
620	4	female	1	0-2 years old	PNEUMONIA	BACTERIUM	5	2016
621	3	male	2	0-2 years old	N		5	2016
622	4	male	1	0-2 years old	bronchiolitis	VIRUS	5	2016
623	6	male	4	3-5 years old	PNEUMONIA	VIRUS	5	2016
624	3	male	0	0-2 years old	bronchiolitis	VIRUS	5	2016
625	6	female	2	0-2 years old	Asthma / Bronchitis	VIRUS	5	2016
626	2	male	1	0-2 years old	bronchiolitis	VIRUS	5	2016
627	3	male	2	0-2 years old	PNEUMONIA	BACTERIUM	5	2016
628	2	male	6	6-10 years old	PNEUMONIA	BACTERIUM	5	2016
629	5	male	2	0-2 years old	PNEUMONIA	BACTERIUM	5	2016
630	9	female	1	0-2 years old	N		5	2016
631	3	male	1	0-2 years old	PNEUMONIA	BACTERIUM	5	2016
632	8	male	0	0-2 years old	N		5	2016
633	3	male	1	0-2 years old	bronchiolitis	VIRUS	5	2016
634	2	female	0	0-2 years old	bronchiolitis	VIRUS	5	2016
635	3	male	3	3-5 years old	Asthma / Bronchitis	VIRUS	5	2016
636	5	male	1	0-2 years old	bronchiolitis	VIRUS	5	2016
637	7	female	1	0-2 years old	PNEUMONIA	BACTERIUM	5	2016
638	1	female	3	3-5 years old	PNEUMONIA	BACTERIUM	5	2016
639	4	male	0	0-2 years old	PNEUMONIA	BACTERIUM	5	2016
640	6	male	2	0-2 years old	PNEUMONIA	BACTERIUM	5	2016
641	5	male	2	0-2 years old	bronchiolitis	VIRUS	5	2016
642	3	female	2	0-2 years old	PNEUMONIA	BACTERIUM	5	2016
643	4	male	1	0-2 years old	PNEUMONIA	BACTERIUM	5	2016
644	2	male	0	0-2 years old	PNEUMONIA	BACTERIUM	5	2016
645	3	female	2	0-2 years old	bronchiolitis	VIRUS	5	2016
646	5	male	1	0-2 years old	N		5	2016
647	2	female	0	0-2 years old	PNEUMONIA	BACTERIUM	5	2016
648	5	female	0	0-2 years old	bronchiolitis	VIRUS	5	2016
649	3	male	5	3-5 years old	PNEUMONIA	BACTERIUM	5	2016
650	3	male	1	0-2 years old	N		5	2016
651	5	female	6	6-10 years old	PNEUMONIA	BACTERIUM	5	2016
652	12	female	2	0-2 years old	PNEUMONIA	BACTERIUM	5	2016
653	2	male	0	0-2 years old	UAI	VIRUS	5	2016
654	2	male	3	3-5 years old	Asthma / Bronchitis	VIRUS	5	2016
655	2	female	6	6-10 years old	N		5	2016
656	3	male	7	6-10 years old	PNEUMONIA	BACTERIUM	6	2016
657	3	male	1	0-2 years old	PNEUMONIA	BACTERIUM	6	2016
658	3	female	9	6-10 years old	PNEUMONIA	BACTERIUM	6	2016
659	12	female	5	3-5 years old	PNEUMONIA	BACTERIUM	6	2016
660	3	female	1	0-2 years old	PNEUMONIA	BACTERIUM	6	2016
661	3	female	4	3-5 years old	PNEUMONIA	BACTERIUM	6	2016
662	5	female	1	0-2 years old	PNEUMONIA	BACTERIUM	6	2016
663	6	female	0	0-2 years old	bronchiolitis	VIRUS	6	2016
664	4	female	6	6-10 years old	PNEUMONIA	BACTERIUM	6	2016
665	2	male	7	6-10 years old	PNEUMONIA	BACTERIUM	6	2016
666	3	male	1	0-2 years old	PNEUMONIA	BACTERIUM	6	2016
667	3	female	0	0-2 years old	Asthma / Bronchitis	VIRUS	6	2016
668	4	female	2	0-2 years old	Asthma / Bronchitis	VIRUS	6	2016
669	2	female	8	6-10 years old	Asthma / Bronchitis	VIRUS	6	2016
670	3	female	2	0-2 years old	bronchiolitis	VIRUS	6	2016
671	2	female	3	3-5 years old	PNEUMONIA	BACTERIUM	6	2016
672	5	male	0	0-2 years old	bronchiolitis	VIRUS	6	2016
673	5	female	1	0-2 years old	PNEUMONIA	BACTERIUM	6	2016
674	1	female	2	0-2 years old	PNEUMONIA	BACTERIUM	6	2016
675	6	male	0	0-2 years old	bronchiolitis	VIRUS	6	2016
676	4	female	1	0-2 years old	UAI	VIRUS	6	2016
677	3	male	3	3-5 years old	PNEUMONIA	VIRUS	6	2016
678	16	male	3	3-5 years old	PNEUMONIA	VIRUS	6	2016
679	3	male	1	0-2 years old	Asthma / Bronchitis	VIRUS	6	2016
680	3	male	3	3-5 years old	PNEUMONIA	BACTERIUM	6	2016
681	1	male	0	0-2 years old	PNEUMONIA	BACTERIUM	6	2016
682	0	male	0	0-2 years old	bronchiolitis	VIRUS	6	2016
683	13	male	0	0-2 years old	bronchiolitis	VIRUS	6	2016
684	4	male	2	0-2 years old	bronchiolitis	VIRUS	6	2016
685	2	male	0	0-2 years old	bronchiolitis	VIRUS	6	2016
686	3	male	0	0-2 years old	Asthma / Bronchitis	VIRUS	6	2016
687	0	female	4	3-5 years old	N		6	2016
688	4	male	6	6-10 years old	PNEUMONIA	BACTERIUM	6	2016
689	2	male	1	0-2 years old	PNEUMONIA	BACTERIUM	6	2016
690	2	female	1	0-2 years old	PNEUMONIA	BACTERIUM	6	2016
691	3	male	0	0-2 years old	bronchiolitis	VIRUS	6	2016
692	4	female	11	11-17 years old	PNEUMONIA	BACTERIUM	6	2016
693	2	male	3	3-5 years old	PNEUMONIA	BACTERIUM	6	2016
694	3	female	5	3-5 years old	PNEUMONIA	BACTERIUM	6	2016
695	4	male	9	6-10 years old	PNEUMONIA	BACTERIUM	6	2016
696	5	male	1	0-2 years old	Asthma / Bronchitis	VIRUS	6	2016
697	2	male	1	0-2 years old	PNEUMONIA	BACTERIUM	6	2016
698	3	male	1	0-2 years old	PNEUMONIA	BACTERIUM	6	2016
699	1	female	2	0-2 years old	N		6	2016
700	8	female	3	3-5 years old	PNEUMONIA	BACTERIUM	6	2016
701	3	female	2	0-2 years old	UAI	VIRUS	6	2016
702	11	female	5	3-5 years old	PNEUMONIA	BACTERIUM	6	2016
703	3	male	2	0-2 years old	PNEUMONIA	BACTERIUM	6	2016
704	3	male	1	0-2 years old	PNEUMONIA	BACTERIUM	6	2016
705	3	male	3	3-5 years old	PNEUMONIA	BACTERIUM	6	2016
706	5	female	3	3-5 years old	PNEUMONIA	VIRUS	6	2016
707	8	female	3	3-5 years old	PNEUMONIA	BACTERIUM	6	2016
708	2	male	7	6-10 years old	PNEUMONIA	BACTERIUM	6	2016
709	8	male	0	0-2 years old	bronchiolitis	VIRUS	7	2016
710	4	female	2	0-2 years old	PNEUMONIA	BACTERIUM	7	2016
711	2	female	2	0-2 years old	PNEUMONIA	BACTERIUM	7	2016
712	2	female	6	6-10 years old	PNEUMONIA	VIRUS	7	2016
713	1	female	6	6-10 years old	PNEUMONIA	BACTERIUM	7	2016
714	7	female	5	3-5 years old	UAI	VIRUS	7	2016
715	6	female	2	0-2 years old	UAI	VIRUS	7	2016
716	2	male	2	0-2 years old	N		7	2016
717	3	male	0	0-2 years old	N		7	2016
718	1	male	14	11-17 years old	N		7	2016
719	3	male	4	3-5 years old	Asthma / Bronchitis	VIRUS	7	2016
720	3	female	1	0-2 years old	PNEUMONIA	BACTERIUM	7	2016
721	3	male	1	0-2 years old	PNEUMONIA	BACTERIUM	7	2016
722	2	male	1	0-2 years old	UAI	VIRUS	7	2016
723	1	male	3	3-5 years old	PNEUMONIA	BACTERIUM	7	2016
724	3	female	5	3-5 years old	PNEUMONIA	BACTERIUM	7	2016
725	1	male	3	3-5 years old	N		7	2016
726	3	female	1	0-2 years old	PNEUMONIA	BACTERIUM	7	2016
727	4	male	5	3-5 years old	PNEUMONIA	BACTERIUM	7	2016
728	1	female	9	6-10 years old	N		7	2016
729	3	female	6	6-10 years old	UAI	VIRUS	7	2016
730	2	male	2	0-2 years old	PNEUMONIA	BACTERIUM	7	2016
731	14	female	1	0-2 years old	PNEUMONIA	BACTERIUM	7	2016
732	2	female	2	0-2 years old	N		7	2016
733	8	female	2	0-2 years old	PNEUMONIA	BACTERIUM	7	2016
734	5	female	5	3-5 years old	PNEUMONIA	BACTERIUM	7	2016
735	4	female	0	0-2 years old	PNEUMONIA	BACTERIUM	7	2016
736	6	female	0	0-2 years old	bronchiolitis	VIRUS	7	2016
737	3	female	0	0-2 years old	UAI	VIRUS	7	2016
738	2	female	3	3-5 years old	PNEUMONIA	BACTERIUM	7	2016
739	3	male	1	0-2 years old	PNEUMONIA	BACTERIUM	7	2016
740	4	male	5	3-5 years old	PNEUMONIA	BACTERIUM	7	2016
741	2	male	1	0-2 years old	PNEUMONIA	BACTERIUM	7	2016
742	4	male	4	3-5 years old	UAI	VIRUS	7	2016
743	8	female	0	0-2 years old	Asthma / Bronchitis	VIRUS	7	2016
744	4	female	3	3-5 years old	Asthma / Bronchitis	VIRUS	7	2016
745	2	female	5	3-5 years old	UAI	VIRUS	7	2016
746	1	female	1	0-2 years old	N		7	2016
747	4	female	1	0-2 years old	PNEUMONIA	BACTERIUM	7	2016
748	5	female	1	0-2 years old	PNEUMONIA	BACTERIUM	7	2016
749	3	female	0	0-2 years old	PNEUMONIA	BACTERIUM	7	2016
750	7	male	7	6-10 years old	PNEUMONIA	BACTERIUM	7	2016
751	2	male	1	0-2 years old	Asthma / Bronchitis	VIRUS	8	2016
752	10	female	2	0-2 years old	PNEUMONIA	BACTERIUM	8	2016
753	3	male	15	11-17 years old	N		8	2016
754	5	male	0	0-2 years old	bronchiolitis	VIRUS	8	2016
755	2	male	0	0-2 years old	N		8	2016
756	9	female	17	11-17 years old	UAI	VIRUS	8	2016
757	1	female	1	0-2 years old	PNEUMONIA	BACTERIUM	8	2016
758	3	female	2	0-2 years old	PNEUMONIA	BACTERIUM	8	2016
759	2	female	6	6-10 years old	N		8	2016
760	1	male	2	0-2 years old	PNEUMONIA	BACTERIUM	8	2016
761	2	male	5	3-5 years old	PNEUMONIA	BACTERIUM	8	2016
762	2	male	5	3-5 years old	N		8	2016
763	2	male	3	3-5 years old	PNEUMONIA	BACTERIUM	8	2016
764	2	female	11	11-17 years old	N		8	2016
765	3	male	1	0-2 years old	PNEUMONIA	BACTERIUM	8	2016
766	3	male	1	0-2 years old	PNEUMONIA	BACTERIUM	8	2016
767	2	female	3	3-5 years old	UAI	VIRUS	8	2016
768	3	male	5	3-5 years old	PNEUMONIA	BACTERIUM	8	2016
769	4	male	12	11-17 years old	N		8	2016
770	3	male	5	3-5 years old	PNEUMONIA	BACTERIUM	8	2016
771	4	female	1	0-2 years old	bronchiolitis	VIRUS	8	2016
772	2	female	5	3-5 years old	PNEUMONIA	BACTERIUM	8	2016
773	1	female	4	3-5 years old	N		8	2016
774	3	female	3	3-5 years old	PNEUMONIA	BACTERIUM	8	2016
775	5	male	5	3-5 years old	PNEUMONIA	BACTERIUM	8	2016
776	4	female	3	3-5 years old	N		8	2016
777	1	male	1	0-2 years old	Asthma / Bronchitis	VIRUS	8	2016
778	5	male	0	0-2 years old	PNEUMONIA	BACTERIUM	8	2016
779	11	male	5	3-5 years old	PNEUMONIA	BACTERIUM	8	2016
780	6	male	1	0-2 years old	PNEUMONIA	VIRUS	8	2016
781	3	female	7	6-10 years old	PNEUMONIA	BACTERIUM	8	2016
782	2	male	2	0-2 years old	PNEUMONIA	BACTERIUM	8	2016
783	6	male	5	3-5 years old	Asthma / Bronchitis	VIRUS	8	2016
784	3	male	5	3-5 years old	PNEUMONIA	BACTERIUM	8	2016
785	2	female	9	6-10 years old	PNEUMONIA	BACTERIUM	8	2016
786	1	male	2	0-2 years old	PNEUMONIA	BACTERIUM	8	2016
787	4	female	0	0-2 years old	UAI	VIRUS	8	2016
788	5	female	9	6-10 years old	PNEUMONIA	BACTERIUM	8	2016
789	2	female	2	0-2 years old	PNEUMONIA	BACTERIUM	8	2016
790	3	female	2	0-2 years old	PNEUMONIA	BACTERIUM	8	2016
791	6	female	1	0-2 years old	PNEUMONIA	BACTERIUM	8	2016
792	2	female	9	6-10 years old	Asthma / Bronchitis	VIRUS	8	2016
793	3	female	0	0-2 years old	PNEUMONIA	BACTERIUM	8	2016
794	7	female	9	6-10 years old	PNEUMONIA	BACTERIUM	8	2016
795	8	female	2	0-2 years old	PNEUMONIA	BACTERIUM	8	2016
796	3	male	2	0-2 years old	PNEUMONIA	BACTERIUM	8	2016
797	3	male	4	3-5 years old	PNEUMONIA	BACTERIUM	8	2016
798	2	male	17	11-17 years old	PNEUMONIA	BACTERIUM	8	2016
799	3	female	2	0-2 years old	PNEUMONIA	BACTERIUM	8	2016
800	2	male	4	3-5 years old	PNEUMONIA	BACTERIUM	8	2016
801	2	male	1	0-2 years old	PNEUMONIA	BACTERIUM	8	2016
802	1	female	6	6-10 years old	Asthma / Bronchitis	VIRUS	8	2016
803	9	female	1	0-2 years old	N		8	2016
804	0	male	7	6-10 years old	UAI	VIRUS	8	2016
805	3	male	4	3-5 years old	N		9	2016
806	5	female	1	0-2 years old	PNEUMONIA	BACTERIUM	9	2016
807	3	female	5	3-5 years old	PNEUMONIA	BACTERIUM	9	2016
808	14	male	1	0-2 years old	PNEUMONIA	BACTERIUM	9	2016
809	4	female	0	0-2 years old	PNEUMONIA	BACTERIUM	9	2016
810	3	male	2	0-2 years old	PNEUMONIA	BACTERIUM	9	2016
811	1	female	2	0-2 years old	PNEUMONIA	BACTERIUM	9	2016
812	6	female	8	6-10 years old	Asthma / Bronchitis	VIRUS	9	2016
813	4	male	6	6-10 years old	PNEUMONIA	BACTERIUM	9	2016
814	3	male	1	0-2 years old	PNEUMONIA	BACTERIUM	9	2016
815	9	male	4	3-5 years old	PNEUMONIA	BACTERIUM	9	2016
816	2	male	2	0-2 years old	PNEUMONIA	BACTERIUM	9	2016
817	3	male	9	6-10 years old	PNEUMONIA	BACTERIUM	9	2016
818	3	female	5	3-5 years old	PNEUMONIA	BACTERIUM	9	2016
819	5	male	0	0-2 years old	PNEUMONIA	BACTERIUM	9	2016
820	5	male	4	3-5 years old	UAI	VIRUS	9	2016
821	2	female	5	3-5 years old	PNEUMONIA	BACTERIUM	9	2016
822	3	male	0	0-2 years old	UAI	VIRUS	9	2016
823	6	male	0	0-2 years old	PNEUMONIA	BACTERIUM	9	2016
824	2	male	0	0-2 years old	PNEUMONIA	BACTERIUM	9	2016
825	4	female	4	3-5 years old	PNEUMONIA	BACTERIUM	9	2016
826	1	male	4	3-5 years old	Asthma / Bronchitis	VIRUS	9	2016
827	8	male	5	3-5 years old	PNEUMONIA	BACTERIUM	9	2016
828	4	female	1	0-2 years old	N		9	2016
829	5	female	2	0-2 years old	PNEUMONIA	BACTERIUM	9	2016
830	5	female	1	0-2 years old	PNEUMONIA	BACTERIUM	9	2016
831	7	male	6	6-10 years old	PNEUMONIA	BACTERIUM	9	2016
832	6	female	6	6-10 years old	PNEUMONIA	BACTERIUM	9	2016
833	1	male	1	0-2 years old	PNEUMONIA	BACTERIUM	9	2016
834	3	male	3	3-5 years old	PNEUMONIA	BACTERIUM	9	2016
835	2	female	4	3-5 years old	PNEUMONIA	BACTERIUM	9	2016
836	4	male	0	0-2 years old	PNEUMONIA	BACTERIUM	9	2016
837	7	female	1	0-2 years old	Asthma / Bronchitis	VIRUS	9	2016
838	2	female	1	0-2 years old	Asthma / Bronchitis	VIRUS	9	2016
839	2	male	7	6-10 years old	PNEUMONIA	BACTERIUM	9	2016
840	2	male	0	0-2 years old	PNEUMONIA	BACTERIUM	9	2016
841	14	female	1	0-2 years old	PNEUMONIA	BACTERIUM	9	2016
842	2	male	6	6-10 years old	PNEUMONIA	BACTERIUM	9	2016
843	3	male	6	6-10 years old	PNEUMONIA	BACTERIUM	9	2016
844	3	male	1	0-2 years old	Asthma / Bronchitis	VIRUS	9	2016
845	2	male	0	0-2 years old	N		9	2016
846	3	female	3	3-5 years old	PNEUMONIA	BACTERIUM	9	2016
847	4	male	13	11-17 years old	N		9	2016
848	6	female	6	6-10 years old	PNEUMONIA	BACTERIUM	9	2016
849	3	female	16	11-17 years old	N		9	2016
850	2	male	1	0-2 years old	PNEUMONIA	BACTERIUM	9	2016
851	2	male	4	3-5 years old	PNEUMONIA	BACTERIUM	9	2016
852	2	female	3	3-5 years old	PNEUMONIA	BACTERIUM	9	2016
853	4	female	4	3-5 years old	N		9	2016
854	3	male	7	6-10 years old	PNEUMONIA	BACTERIUM	9	2016
855	6	female	0	0-2 years old	PNEUMONIA	BACTERIUM	9	2016
856	6	female	0	0-2 years old	PNEUMONIA	BACTERIUM	9	2016
857	6	male	6	6-10 years old	PNEUMONIA	BACTERIUM	9	2016
858	4	male	6	6-10 years old	N		10	2016
859	2	male	6	6-10 years old	PNEUMONIA	BACTERIUM	10	2016
860	2	female	0	0-2 years old	UAI	VIRUS	10	2016
861	2	male	0	0-2 years old	PNEUMONIA	BACTERIUM	10	2016
862	1	male	0	0-2 years old	UAI	VIRUS	10	2016
863	1	male	4	3-5 years old	Asthma / Bronchitis	VIRUS	10	2016
864	3	female	1	0-2 years old	PNEUMONIA	BACTERIUM	10	2016
865	4	female	3	3-5 years old	N		10	2016
866	8	female	13	11-17 years old	PNEUMONIA	BACTERIUM	10	2016
867	3	male	0	0-2 years old	PNEUMONIA	BACTERIUM	10	2016
868	2	female	1	0-2 years old	PNEUMONIA	BACTERIUM	10	2016
869	5	male	5	3-5 years old	PNEUMONIA	BACTERIUM	10	2016
870	3	female	5	3-5 years old	PNEUMONIA	BACTERIUM	10	2016
871	4	male	3	3-5 years old	PNEUMONIA	BACTERIUM	10	2016
872	3	female	7	6-10 years old	PNEUMONIA	BACTERIUM	10	2016
873	3	female	4	3-5 years old	PNEUMONIA	BACTERIUM	10	2016
874	3	male	1	0-2 years old	PNEUMONIA	VIRUS	10	2016
875	2	male	2	0-2 years old	PNEUMONIA	BACTERIUM	10	2016
876	6	female	2	0-2 years old	PNEUMONIA	BACTERIUM	10	2016
877	5	male	3	3-5 years old	PNEUMONIA	VIRUS	10	2016
878	12	female	4	3-5 years old	PNEUMONIA	BACTERIUM	10	2016
879	4	female	6	6-10 years old	PNEUMONIA	BACTERIUM	10	2016
880	5	male	1	0-2 years old	PNEUMONIA	BACTERIUM	10	2016
881	2	male	4	3-5 years old	N		10	2016
882	1	female	4	3-5 years old	UAI	VIRUS	10	2016
883	2	female	1	0-2 years old	UAI	VIRUS	10	2016
884	5	male	5	3-5 years old	PNEUMONIA	BACTERIUM	10	2016
885	2	male	5	3-5 years old	Asthma / Bronchitis	VIRUS	10	2016
886	3	male	15	11-17 years old	PNEUMONIA	BACTERIUM	10	2016
887	3	male	0	0-2 years old	Asthma / Bronchitis	VIRUS	10	2016
888	6	male	0	0-2 years old	PNEUMONIA	BACTERIUM	10	2016
889	2	male	7	6-10 years old	PNEUMONIA	BACTERIUM	10	2016
890	4	female	5	3-5 years old	UAI	VIRUS	10	2016
891	5	male	4	3-5 years old	PNEUMONIA	BACTERIUM	10	2016
892	4	female	1	0-2 years old	PNEUMONIA	VIRUS	10	2016
893	3	female	4	3-5 years old	PNEUMONIA	BACTERIUM	10	2016
894	6	male	0	0-2 years old	PNEUMONIA	BACTERIUM	10	2016
895	12	female	4	3-5 years old	PNEUMONIA	BACTERIUM	10	2016
896	3	male	15	11-17 years old	N		10	2016
897	1	female	0	0-2 years old	PNEUMONIA	BACTERIUM	10	2016
898	2	female	5	3-5 years old	PNEUMONIA	BACTERIUM	10	2016
899	2	male	0	0-2 years old	PNEUMONIA	BACTERIUM	10	2016
900	5	female	1	0-2 years old	PNEUMONIA	BACTERIUM	10	2016
901	10	male	4	3-5 years old	PNEUMONIA	BACTERIUM	10	2016
902	4	male	4	3-5 years old	PNEUMONIA	BACTERIUM	10	2016
903	5	male	1	0-2 years old	PNEUMONIA	BACTERIUM	10	2016
904	2	female	5	3-5 years old	PNEUMONIA	BACTERIUM	10	2016
905	4	male	3	3-5 years old	PNEUMONIA	BACTERIUM	10	2016
906	3	male	7	6-10 years old	PNEUMONIA	BACTERIUM	10	2016
907	6	male	3	3-5 years old	PNEUMONIA	VIRUS	10	2016
908	5	female	1	0-2 years old	PNEUMONIA	BACTERIUM	10	2016
909	3	male	5	3-5 years old	PNEUMONIA	BACTERIUM	10	2016
910	5	male	0	0-2 years old	PNEUMONIA	BACTERIUM	10	2016
911	2	female	1	0-2 years old	PNEUMONIA	BACTERIUM	10	2016
912	2	male	5	3-5 years old	N		10	2016
913	4	female	4	3-5 years old	PNEUMONIA	BACTERIUM	10	2016
914	1	male	5	3-5 years old	PNEUMONIA	BACTERIUM	10	2016
915	1	male	0	0-2 years old	UAI	VIRUS	10	2016
916	10	male	8	6-10 years old	PNEUMONIA	BACTERIUM	10	2016
917	2	male	3	3-5 years old	PNEUMONIA	BACTERIUM	10	2016
918	3	female	0	0-2 years old	Asthma / Bronchitis	VIRUS	10	2016
919	3	male	3	3-5 years old	PNEUMONIA	BACTERIUM	10	2016
920	4	male	5	3-5 years old	PNEUMONIA	BACTERIUM	10	2016
921	4	male	3	3-5 years old	PNEUMONIA	BACTERIUM	10	2016
922	1	female	13	11-17 years old	PNEUMONIA	BACTERIUM	11	2016
923	1	male	0	0-2 years old	PNEUMONIA	BACTERIUM	11	2016
924	3	male	7	6-10 years old	PNEUMONIA	BACTERIUM	11	2016
925	7	male	0	0-2 years old	bronchiolitis	VIRUS	11	2016
926	6	male	9	6-10 years old	PNEUMONIA	BACTERIUM	11	2016
927	4	male	3	3-5 years old	UAI	VIRUS	11	2016
928	2	male	9	6-10 years old	PNEUMONIA	BACTERIUM	11	2016
929	3	female	3	3-5 years old	PNEUMONIA	BACTERIUM	11	2016
930	4	female	0	0-2 years old	PNEUMONIA	BACTERIUM	11	2016
931	3	male	3	3-5 years old	PNEUMONIA	BACTERIUM	11	2016
932	3	female	7	6-10 years old	PNEUMONIA	BACTERIUM	11	2016
933	3	female	5	3-5 years old	PNEUMONIA	BACTERIUM	11	2016
934	3	female	3	3-5 years old	PNEUMONIA	BACTERIUM	11	2016
935	3	male	9	6-10 years old	PNEUMONIA	BACTERIUM	11	2016
936	5	female	4	3-5 years old	PNEUMONIA	BACTERIUM	11	2016
937	2	female	1	0-2 years old	PNEUMONIA	BACTERIUM	11	2016
938	2	male	13	11-17 years old	N		11	2016
939	6	male	0	0-2 years old	PNEUMONIA	BACTERIUM	11	2016
940	3	female	0	0-2 years old	bronchiolitis	VIRUS	11	2016
941	5	female	9	6-10 years old	PNEUMONIA	BACTERIUM	11	2016
942	1	male	6	6-10 years old	PNEUMONIA	BACTERIUM	11	2016
943	7	male	2	0-2 years old	PNEUMONIA	BACTERIUM	11	2016
944	3	male	4	3-5 years old	PNEUMONIA	BACTERIUM	11	2016
945	3	female	6	6-10 years old	PNEUMONIA	BACTERIUM	11	2016
946	2	female	4	3-5 years old	N		11	2016
947	6	male	4	3-5 years old	PNEUMONIA	BACTERIUM	11	2016
948	5	male	1	0-2 years old	N		11	2016
949	3	male	2	0-2 years old	Asthma / Bronchitis	VIRUS	11	2016
950	3	female	4	3-5 years old	PNEUMONIA	BACTERIUM	11	2016
951	3	female	6	6-10 years old	PNEUMONIA	BACTERIUM	11	2016
952	1	male	3	3-5 years old	PNEUMONIA	BACTERIUM	11	2016
953	4	female	9	6-10 years old	PNEUMONIA	BACTERIUM	11	2016
954	2	male	1	0-2 years old	PNEUMONIA	BACTERIUM	11	2016
955	9	male	2	0-2 years old	PNEUMONIA	BACTERIUM	11	2016
956	5	male	4	3-5 years old	PNEUMONIA	BACTERIUM	11	2016
957	5	female	1	0-2 years old	PNEUMONIA	BACTERIUM	11	2016
958	2	male	3	3-5 years old	N		11	2016
959	1	female	2	0-2 years old	UAI	VIRUS	11	2016
960	4	male	1	0-2 years old	PNEUMONIA	BACTERIUM	11	2016
961	7	male	10	6-10 years old	PNEUMONIA	BACTERIUM	11	2016
962	3	female	1	0-2 years old	N		11	2016
963	3	female	7	6-10 years old	PNEUMONIA	BACTERIUM	11	2016
964	5	female	2	0-2 years old	PNEUMONIA	BACTERIUM	11	2016
965	3	male	9	6-10 years old	PNEUMONIA	BACTERIUM	11	2016
966	1	male	1	0-2 years old	Asthma / Bronchitis	VIRUS	11	2016
967	4	female	5	3-5 years old	PNEUMONIA	BACTERIUM	11	2016
968	3	male	2	0-2 years old	N		11	2016
969	3	female	2	0-2 years old	PNEUMONIA	BACTERIUM	11	2016
970	2	female	8	6-10 years old	UAI	VIRUS	11	2016
971	2	male	10	6-10 years old	PNEUMONIA	BACTERIUM	11	2016
972	5	male	10	6-10 years old	PNEUMONIA	BACTERIUM	11	2016
973	3	female	15	11-17 years old	N		11	2016
974	4	female	3	3-5 years old	PNEUMONIA	BACTERIUM	11	2016
975	2	female	5	3-5 years old	UAI	VIRUS	11	2016
976	3	female	7	6-10 years old	PNEUMONIA	BACTERIUM	11	2016
977	3	female	6	6-10 years old	PNEUMONIA	BACTERIUM	11	2016
978	2	male	7	6-10 years old	PNEUMONIA	BACTERIUM	12	2016
979	9	male	10	6-10 years old	PNEUMONIA	BACTERIUM	12	2016
980	6	female	5	3-5 years old	PNEUMONIA	BACTERIUM	12	2016
981	11	female	0	0-2 years old	bronchiolitis	VIRUS	12	2016
982	2	male	3	3-5 years old	PNEUMONIA	BACTERIUM	12	2016
983	2	male	2	0-2 years old	Asthma / Bronchitis	VIRUS	12	2016
984	8	male	8	6-10 years old	PNEUMONIA	BACTERIUM	12	2016
985	3	female	11	11-17 years old	N		12	2016
986	3	female	3	3-5 years old	PNEUMONIA	BACTERIUM	12	2016
987	1	female	7	6-10 years old	N		12	2016
988	3	male	7	6-10 years old	PNEUMONIA	BACTERIUM	12	2016
989	1	female	2	0-2 years old	PNEUMONIA	BACTERIUM	12	2016
990	4	female	2	0-2 years old	PNEUMONIA	BACTERIUM	12	2016
991	2	male	2	0-2 years old	PNEUMONIA	BACTERIUM	12	2016
992	1	female	9	6-10 years old	UAI	VIRUS	12	2016
993	5	female	7	6-10 years old	PNEUMONIA	BACTERIUM	12	2016
994	2	male	7	6-10 years old	PNEUMONIA	BACTERIUM	12	2016
995	3	female	4	3-5 years old	PNEUMONIA	BACTERIUM	12	2016
996	1	female	2	0-2 years old	Asthma / Bronchitis	VIRUS	12	2016
997	2	female	0	0-2 years old	PNEUMONIA	BACTERIUM	12	2016
998	4	female	5	3-5 years old	N		12	2016
999	2	male	5	3-5 years old	PNEUMONIA	BACTERIUM	12	2016
1000	1	female	1	0-2 years old	N		12	2016
1001	3	female	6	6-10 years old	PNEUMONIA	BACTERIUM	12	2016
1002	1	female	2	0-2 years old	PNEUMONIA	BACTERIUM	12	2016
1003	3	female	1	0-2 years old	bronchiolitis	VIRUS	12	2016
1004	2	female	1	0-2 years old	UAI	VIRUS	12	2016
1005	7	female	4	3-5 years old	PNEUMONIA	BACTERIUM	12	2016
1006	5	male	7	6-10 years old	PNEUMONIA	BACTERIUM	12	2016
1007	3	male	2	0-2 years old	PNEUMONIA	BACTERIUM	12	2016
1008	3	female	2	0-2 years old	PNEUMONIA	BACTERIUM	12	2016
1009	2	male	0	0-2 years old	bronchiolitis	VIRUS	12	2016
1010	5	male	1	0-2 years old	PNEUMONIA	BACTERIUM	12	2016
1011	4	male	4	3-5 years old	UAI	VIRUS	12	2016
1012	5	male	7	6-10 years old	PNEUMONIA	BACTERIUM	12	2016
1013	1	male	1	0-2 years old	PNEUMONIA	BACTERIUM	12	2016
1014	2	female	6	6-10 years old	PNEUMONIA	BACTERIUM	12	2016
1015	3	male	0	0-2 years old	PNEUMONIA	BACTERIUM	12	2016
1016	2	male	1	0-2 years old	PNEUMONIA	BACTERIUM	12	2016
1017	3	male	1	0-2 years old	PNEUMONIA	BACTERIUM	12	2016
1018	4	male	4	3-5 years old	PNEUMONIA	BACTERIUM	12	2016
1019	5	male	14	11-17 years old	PNEUMONIA	BACTERIUM	12	2016
1020	3	male	4	3-5 years old	PNEUMONIA	BACTERIUM	12	2016
1021	10	male	1	0-2 years old	PNEUMONIA	BACTERIUM	12	2016
1022	15	male	0	0-2 years old	PNEUMONIA	VIRUS	1	2017
1023	1	female	1	0-2 years old	UAI	VIRUS	1	2017
1024	4	female	5	3-5 years old	PNEUMONIA	BACTERIUM	1	2017
1025	2	male	4	3-5 years old	PNEUMONIA	BACTERIUM	1	2017
1026	1	male	3	3-5 years old	PNEUMONIA	BACTERIUM	1	2017
1027	4	female	2	0-2 years old	PNEUMONIA	BACTERIUM	1	2017
1028	6	female	2	0-2 years old	PNEUMONIA	BACTERIUM	1	2017
1029	0	male	6	6-10 years old	N		1	2017
1030	1	female	1	0-2 years old	PNEUMONIA	BACTERIUM	1	2017
1031	4	male	2	0-2 years old	UAI	VIRUS	1	2017
1032	4	female	3	3-5 years old	PNEUMONIA	BACTERIUM	1	2017
1033	1	male	3	3-5 years old	PNEUMONIA	BACTERIUM	1	2017
1034	2	male	1	0-2 years old	UAI	VIRUS	1	2017
1035	3	female	5	3-5 years old	PNEUMONIA	BACTERIUM	1	2017
1036	3	female	9	6-10 years old	PNEUMONIA	BACTERIUM	1	2017
1037	1	male	6	6-10 years old	PNEUMONIA	BACTERIUM	1	2017
1038	12	female	1	0-2 years old	PNEUMONIA	VIRUS	1	2017
1039	6	female	2	0-2 years old	PNEUMONIA	BACTERIUM	1	2017
1040	4	male	14	11-17 years old	N		1	2017
1041	5	female	2	0-2 years old	PNEUMONIA	BACTERIUM	1	2017
1042	9	male	2	0-2 years old	Asthma / Bronchitis	VIRUS	1	2017
1043	2	male	10	6-10 years old	PNEUMONIA	BACTERIUM	1	2017
1044	5	female	4	3-5 years old	PNEUMONIA	BACTERIUM	1	2017
1045	4	female	4	3-5 years old	Asthma / Bronchitis	VIRUS	1	2017
1046	11	male	2	0-2 years old	PNEUMONIA	BACTERIUM	1	2017
1047	8	female	10	6-10 years old	PNEUMONIA	BACTERIUM	1	2017
1048	1	female	3	3-5 years old	Asthma / Bronchitis	VIRUS	1	2017
1049	2	male	6	6-10 years old	PNEUMONIA	BACTERIUM	1	2017
1050	112	male	17	11-17 years old	UAI	VIRUS	1	2017
1051	3	female	2	0-2 years old	PNEUMONIA	BACTERIUM	1	2017
1052	3	female	5	3-5 years old	PNEUMONIA	BACTERIUM	2	2017
1053	2	male	4	3-5 years old	PNEUMONIA	BACTERIUM	2	2017
1054	4	male	10	6-10 years old	PNEUMONIA	BACTERIUM	2	2017
1055	1	male	3	3-5 years old	PNEUMONIA	BACTERIUM	2	2017
1056	3	female	7	6-10 years old	PNEUMONIA	BACTERIUM	2	2017
1057	3	female	4	3-5 years old	PNEUMONIA	BACTERIUM	2	2017
1058	1	female	2	0-2 years old	Asthma / Bronchitis	VIRUS	2	2017
1059	4	female	3	3-5 years old	PNEUMONIA	BACTERIUM	2	2017
1060	2	female	1	0-2 years old	UAI	VIRUS	2	2017
1061	2	male	2	0-2 years old	PNEUMONIA	BACTERIUM	2	2017
1062	2	female	2	0-2 years old	PNEUMONIA	BACTERIUM	2	2017
1063	3	male	5	3-5 years old	Asthma / Bronchitis	VIRUS	2	2017
1064	0	female	6	6-10 years old	PNEUMONIA	BACTERIUM	2	2017
1065	1	male	3	3-5 years old	PNEUMONIA	BACTERIUM	2	2017
1066	1	male	10	6-10 years old	Asthma / Bronchitis	VIRUS	2	2017
1067	2	female	0	0-2 years old	PNEUMONIA	BACTERIUM	2	2017
1068	4	female	0	0-2 years old	bronchiolitis	VIRUS	2	2017
1069	14	female	17	11-17 years old	PNEUMONIA	BACTERIUM	2	2017
1070	4	male	5	3-5 years old	PNEUMONIA	BACTERIUM	2	2017
1071	5	male	0	0-2 years old	PNEUMONIA	BACTERIUM	2	2017
1072	2	female	2	0-2 years old	PNEUMONIA	VIRUS	2	2017
1073	2	female	7	6-10 years old	Asthma / Bronchitis	VIRUS	2	2017
1074	1	male	16	11-17 years old	Asthma / Bronchitis	VIRUS	2	2017
1075	10	female	6	6-10 years old	Asthma / Bronchitis	VIRUS	2	2017
1076	2	female	0	0-2 years old	PNEUMONIA	BACTERIUM	2	2017
1077	2	female	4	3-5 years old	PNEUMONIA	BACTERIUM	2	2017
1078	4	male	1	0-2 years old	PNEUMONIA	BACTERIUM	2	2017
1079	8	female	1	0-2 years old	PNEUMONIA	BACTERIUM	2	2017
1080	1	female	1	0-2 years old	PNEUMONIA	BACTERIUM	2	2017
1081	1	male	4	3-5 years old	PNEUMONIA	BACTERIUM	2	2017
1082	4	female	5	3-5 years old	PNEUMONIA	BACTERIUM	2	2017
1083	4	female	7	6-10 years old	PNEUMONIA	BACTERIUM	2	2017
1084	1	male	4	3-5 years old	N		2	2017
1085	1	female	2	0-2 years old	UAI	VIRUS	3	2017
1086	20	female	12	11-17 years old	PNEUMONIA	BACTERIUM	3	2017
1087	1	female	1	0-2 years old	bronchiolitis	VIRUS	3	2017
1088	1	female	2	0-2 years old	Asthma / Bronchitis	VIRUS	3	2017
1089	6	male	3	3-5 years old	PNEUMONIA	BACTERIUM	3	2017
1090	2	female	4	3-5 years old	Asthma / Bronchitis	VIRUS	3	2017
1091	3	male	0	0-2 years old	Asthma / Bronchitis	VIRUS	3	2017
1092	2	male	0	0-2 years old	PNEUMONIA	BACTERIUM	3	2017
1093	2	male	16	11-17 years old	N		3	2017
1094	1	male	3	3-5 years old	PNEUMONIA	BACTERIUM	3	2017
1095	2	female	8	6-10 years old	PNEUMONIA	BACTERIUM	3	2017
1096	1	female	2	0-2 years old	UAI	VIRUS	3	2017
1097	11	female	4	3-5 years old	PNEUMONIA	BACTERIUM	3	2017
1098	2	female	1	0-2 years old	PNEUMONIA	BACTERIUM	3	2017
1099	2	female	0	0-2 years old	PNEUMONIA	BACTERIUM	3	2017
1100	2	female	2	0-2 years old	PNEUMONIA	BACTERIUM	3	2017
1101	2	male	2	0-2 years old	PNEUMONIA	BACTERIUM	3	2017
1102	3	female	2	0-2 years old	Asthma / Bronchitis	VIRUS	3	2017
1103	6	female	2	0-2 years old	PNEUMONIA	VIRUS	3	2017
1104	3	male	4	3-5 years old	PNEUMONIA	BACTERIUM	3	2017
1105	5	female	2	0-2 years old	PNEUMONIA	BACTERIUM	3	2017
1106	2	female	1	0-2 years old	Asthma / Bronchitis	VIRUS	3	2017
1107	3	male	2	0-2 years old	PNEUMONIA	BACTERIUM	3	2017
1108	3	male	3	3-5 years old	PNEUMONIA	BACTERIUM	3	2017
1109	2	male	2	0-2 years old	Asthma / Bronchitis	VIRUS	3	2017
1110	5	male	3	3-5 years old	PNEUMONIA	BACTERIUM	3	2017
1111	2	female	1	0-2 years old	N		3	2017
1112	3	female	5	3-5 years old	PNEUMONIA	BACTERIUM	3	2017
1113	3	male	3	3-5 years old	PNEUMONIA	BACTERIUM	3	2017
1114	3	female	2	0-2 years old	bronchiolitis	VIRUS	3	2017
1115	3	male	1	0-2 years old	PNEUMONIA	BACTERIUM	3	2017
1116	5	female	6	6-10 years old	PNEUMONIA	BACTERIUM	3	2017
1117	3	female	0	0-2 years old	bronchiolitis	VIRUS	3	2017
1118	5	female	14	11-17 years old	PNEUMONIA	BACTERIUM	3	2017
1119	1	male	14	11-17 years old	UAI	VIRUS	3	2017
1120	1	female	2	0-2 years old	PNEUMONIA	BACTERIUM	3	2017
1121	2	male	4	3-5 years old	PNEUMONIA	BACTERIUM	3	2017
1122	2	female	1	0-2 years old	Asthma / Bronchitis	VIRUS	3	2017
1123	10	male	0	0-2 years old	bronchiolitis	VIRUS	3	2017
1124	4	female	4	3-5 years old	PNEUMONIA	BACTERIUM	3	2017
1125	2	female	5	3-5 years old	PNEUMONIA	BACTERIUM	3	2017
1126	10	female	4	3-5 years old	PNEUMONIA	BACTERIUM	3	2017
1127	2	female	2	0-2 years old	PNEUMONIA	VIRUS	3	2017
1128	3	female	3	3-5 years old	PNEUMONIA	BACTERIUM	4	2017
1129	1	female	1	0-2 years old	UAI	VIRUS	4	2017
1130	3	male	2	0-2 years old	PNEUMONIA	BACTERIUM	4	2017
1131	6	female	3	3-5 years old	PNEUMONIA	BACTERIUM	4	2017
1132	2	male	2	0-2 years old	PNEUMONIA	BACTERIUM	4	2017
1133	2	female	1	0-2 years old	PNEUMONIA	BACTERIUM	4	2017
1134	3	male	6	6-10 years old	PNEUMONIA	BACTERIUM	4	2017
1135	3	male	2	0-2 years old	Asthma / Bronchitis	VIRUS	4	2017
1136	1	male	4	3-5 years old	PNEUMONIA	BACTERIUM	4	2017
1137	4	female	11	11-17 years old	N		4	2017
1138	3	male	4	3-5 years old	PNEUMONIA	BACTERIUM	4	2017
1139	2	female	0	0-2 years old	PNEUMONIA	BACTERIUM	4	2017
1140	5	male	2	0-2 years old	PNEUMONIA	VIRUS	4	2017
1141	6	male	1	0-2 years old	bronchiolitis	VIRUS	4	2017
1142	5	female	0	0-2 years old	PNEUMONIA	BACTERIUM	4	2017
1143	1	female	1	0-2 years old	UAI	VIRUS	4	2017
1144	6	male	6	6-10 years old	PNEUMONIA	BACTERIUM	4	2017
1145	5	female	3	3-5 years old	PNEUMONIA	VIRUS	4	2017
1146	5	male	3	3-5 years old	PNEUMONIA	BACTERIUM	4	2017
1147	2	female	3	3-5 years old	PNEUMONIA	BACTERIUM	4	2017
1148	5	male	2	0-2 years old	PNEUMONIA	BACTERIUM	4	2017
1149	2	male	1	0-2 years old	PNEUMONIA	VIRUS	4	2017
1150	4	female	13	11-17 years old	PNEUMONIA	BACTERIUM	4	2017
1151	5	female	1	0-2 years old	PNEUMONIA	VIRUS	4	2017
1152	3	male	4	3-5 years old	N		4	2017
1153	2	female	0	0-2 years old	PNEUMONIA	BACTERIUM	4	2017
1154	5	female	4	3-5 years old	PNEUMONIA	BACTERIUM	4	2017
1155	4	female	2	0-2 years old	PNEUMONIA	BACTERIUM	4	2017
1156	2	female	2	0-2 years old	UAI	VIRUS	4	2017
1157	4	female	0	0-2 years old	bronchiolitis	VIRUS	4	2017
1158	2	female	7	6-10 years old	PNEUMONIA	BACTERIUM	4	2017
1159	22	male	2	0-2 years old	PNEUMONIA	BACTERIUM	4	2017
1160	4	male	8	6-10 years old	PNEUMONIA	BACTERIUM	4	2017
1161	2	female	0	0-2 years old	UAI	VIRUS	4	2017
1162	1	male	13	11-17 years old	N		4	2017
1163	2	female	2	0-2 years old	PNEUMONIA	BACTERIUM	4	2017
1164	5	female	2	0-2 years old	PNEUMONIA	BACTERIUM	4	2017
1165	1	female	8	6-10 years old	N		4	2017
1166	3	female	0	0-2 years old	bronchiolitis	VIRUS	4	2017
1167	6	female	12	11-17 years old	PNEUMONIA	BACTERIUM	4	2017
1168	2	male	1	0-2 years old	N		4	2017
1169	2	female	3	3-5 years old	PNEUMONIA	BACTERIUM	4	2017
1170	2	female	2	0-2 years old	PNEUMONIA	BACTERIUM	4	2017
1171	4	female	4	3-5 years old	PNEUMONIA	BACTERIUM	4	2017
1172	4	male	0	0-2 years old	PNEUMONIA	BACTERIUM	4	2017
1173	1	female	3	3-5 years old	PNEUMONIA	BACTERIUM	4	2017
1174	1	female	14	11-17 years old	Asthma / Bronchitis	VIRUS	4	2017
1175	2	male	2	0-2 years old	PNEUMONIA	VIRUS	4	2017
1176	2	female	1	0-2 years old	PNEUMONIA	VIRUS	4	2017
1177	5	male	2	0-2 years old	PNEUMONIA	BACTERIUM	4	2017
1178	2	male	0	0-2 years old	PNEUMONIA	BACTERIUM	4	2017
1179	5	male	1	0-2 years old	Asthma / Bronchitis	VIRUS	4	2017
1180	4	female	2	0-2 years old	PNEUMONIA	BACTERIUM	4	2017
1181	3	male	3	3-5 years old	PNEUMONIA	VIRUS	4	2017
1182	3	male	1	0-2 years old	bronchiolitis	VIRUS	4	2017
1183	5	female	2	0-2 years old	PNEUMONIA	VIRUS	4	2017
1184	3	male	2	0-2 years old	PNEUMONIA	BACTERIUM	4	2017
1185	2	male	1	0-2 years old	Asthma / Bronchitis	VIRUS	4	2017
1186	2	female	1	0-2 years old	UAI	VIRUS	4	2017
1187	2	male	1	0-2 years old	PNEUMONIA	BACTERIUM	4	2017
1188	6	male	5	3-5 years old	PNEUMONIA	BACTERIUM	4	2017
1189	3	male	5	3-5 years old	PNEUMONIA	BACTERIUM	4	2017
1190	3	female	2	0-2 years old	PNEUMONIA	BACTERIUM	4	2017
1191	3	male	4	3-5 years old	PNEUMONIA	BACTERIUM	5	2017
1192	2	male	0	0-2 years old	UAI	VIRUS	5	2017
1193	4	female	8	6-10 years old	PNEUMONIA	BACTERIUM	5	2017
1194	5	male	7	6-10 years old	N		5	2017
1195	2	female	0	0-2 years old	bronchiolitis	VIRUS	5	2017
1196	1	male	2	0-2 years old	PNEUMONIA	BACTERIUM	5	2017
1197	0	male	0	0-2 years old	UAI	VIRUS	5	2017
1198	4	male	10	6-10 years old	PNEUMONIA	BACTERIUM	5	2017
1199	4	female	2	0-2 years old	PNEUMONIA	VIRUS	5	2017
1200	27	male	11	11-17 years old	UAI	VIRUS	5	2017
1201	5	female	0	0-2 years old	bronchiolitis	VIRUS	5	2017
1202	1	male	1	0-2 years old	N		5	2017
1203	2	male	2	0-2 years old	PNEUMONIA	BACTERIUM	5	2017
1204	3	male	1	0-2 years old	PNEUMONIA	BACTERIUM	5	2017
1205	3	male	2	0-2 years old	PNEUMONIA	BACTERIUM	5	2017
1206	2	female	0	0-2 years old	UAI	VIRUS	5	2017
1207	5	female	5	3-5 years old	PNEUMONIA	BACTERIUM	5	2017
1208	8	male	5	3-5 years old	Asthma / Bronchitis	VIRUS	5	2017
1209	5	female	1	0-2 years old	PNEUMONIA	BACTERIUM	5	2017
1210	1	female	1	0-2 years old	N		5	2017
1211	4	female	0	0-2 years old	bronchiolitis	VIRUS	5	2017
1212	2	female	5	3-5 years old	PNEUMONIA	BACTERIUM	5	2017
1213	2	male	2	0-2 years old	PNEUMONIA	BACTERIUM	5	2017
1214	3	female	3	3-5 years old	N		5	2017
1215	1	male	0	0-2 years old	Asthma / Bronchitis	VIRUS	5	2017
1216	4	male	0	0-2 years old	PNEUMONIA	BACTERIUM	5	2017
1217	2	male	2	0-2 years old	PNEUMONIA	BACTERIUM	5	2017
1218	2	female	4	3-5 years old	PNEUMONIA	BACTERIUM	5	2017
1219	2	female	1	0-2 years old	PNEUMONIA	BACTERIUM	5	2017
1220	3	male	2	0-2 years old	PNEUMONIA	BACTERIUM	5	2017
1221	3	female	3	3-5 years old	PNEUMONIA	BACTERIUM	5	2017
1222	3	male	3	3-5 years old	PNEUMONIA	VIRUS	5	2017
1223	3	female	3	3-5 years old	PNEUMONIA	BACTERIUM	5	2017
1224	3	male	7	6-10 years old	PNEUMONIA	BACTERIUM	5	2017
1225	3	female	1	0-2 years old	PNEUMONIA	VIRUS	5	2017
1226	2	female	5	3-5 years old	PNEUMONIA	BACTERIUM	5	2017
1227	3	male	12	11-17 years old	PNEUMONIA	BACTERIUM	5	2017
1228	4	male	2	0-2 years old	PNEUMONIA	BACTERIUM	5	2017
1229	8	male	9	6-10 years old	PNEUMONIA	BACTERIUM	6	2017
1230	3	male	15	11-17 years old	N		6	2017
1231	2	male	3	3-5 years old	Asthma / Bronchitis	VIRUS	6	2017
1232	3	male	0	0-2 years old	Asthma / Bronchitis	VIRUS	6	2017
1233	2	male	9	6-10 years old	N		6	2017
1234	6	female	1	0-2 years old	PNEUMONIA	VIRUS	6	2017
1235	2	female	7	6-10 years old	N		6	2017
1236	1	female	3	3-5 years old	N		6	2017
1237	2	female	2	0-2 years old	Asthma / Bronchitis	VIRUS	6	2017
1238	3	male	0	0-2 years old	bronchiolitis	VIRUS	6	2017
1239	3	male	1	0-2 years old	PNEUMONIA	BACTERIUM	6	2017
1240	5	female	3	3-5 years old	PNEUMONIA	BACTERIUM	6	2017
1241	1	male	4	3-5 years old	PNEUMONIA	VIRUS	6	2017
1242	2	male	1	0-2 years old	Asthma / Bronchitis	VIRUS	6	2017
1243	2	male	1	0-2 years old	Asthma / Bronchitis	VIRUS	6	2017
1244	3	male	0	0-2 years old	PNEUMONIA	BACTERIUM	6	2017
1245	5	female	3	3-5 years old	UAI	VIRUS	6	2017
1246	3	female	1	0-2 years old	PNEUMONIA	BACTERIUM	6	2017
1247	3	female	2	0-2 years old	UAI	VIRUS	6	2017
1248	2	female	3	3-5 years old	N		6	2017
1249	3	male	1	0-2 years old	UAI	VIRUS	6	2017
1250	3	female	11	11-17 years old	N		6	2017
1251	6	female	0	0-2 years old	bronchiolitis	VIRUS	6	2017
1252	10	female	6	6-10 years old	UAI	VIRUS	6	2017
1253	2	male	3	3-5 years old	PNEUMONIA	BACTERIUM	6	2017
1254	15	female	6	6-10 years old	PNEUMONIA	BACTERIUM	6	2017
1255	1	male	1	0-2 years old	UAI	VIRUS	6	2017
1256	7	female	2	0-2 years old	PNEUMONIA	BACTERIUM	6	2017
1257	3	male	0	0-2 years old	bronchiolitis	VIRUS	6	2017
1258	2	male	5	3-5 years old	PNEUMONIA	BACTERIUM	6	2017
1259	2	female	13	11-17 years old	N		6	2017
1260	2	male	1	0-2 years old	Asthma / Bronchitis	VIRUS	6	2017
1261	3	female	0	0-2 years old	UAI	VIRUS	6	2017
1262	2	female	1	0-2 years old	N		6	2017
1263	5	female	1	0-2 years old	UAI	VIRUS	6	2017
1264	2	male	1	0-2 years old	UAI	VIRUS	6	2017
1265	1	female	3	3-5 years old	PNEUMONIA	BACTERIUM	6	2017
1266	3	female	0	0-2 years old	N		6	2017
1267	3	female	4	3-5 years old	PNEUMONIA	BACTERIUM	6	2017
1268	1	female	6	6-10 years old	PNEUMONIA	BACTERIUM	6	2017
1269	14	female	5	3-5 years old	PNEUMONIA	BACTERIUM	6	2017
1270	2	male	2	0-2 years old	bronchiolitis	VIRUS	6	2017
1271	11	female	13	11-17 years old	PNEUMONIA	BACTERIUM	6	2017
1272	4	female	16	11-17 years old	UAI	VIRUS	6	2017
1273	4	male	0	0-2 years old	bronchiolitis	VIRUS	6	2017
1274	2	female	8	6-10 years old	Asthma / Bronchitis	VIRUS	6	2017
1275	11	female	2	0-2 years old	UAI	VIRUS	6	2017
1276	2	female	1	0-2 years old	PNEUMONIA	BACTERIUM	6	2017
1277	3	female	12	11-17 years old	PNEUMONIA	BACTERIUM	6	2017
1278	3	male	3	3-5 years old	N		6	2017
1279	5	male	0	0-2 years old	bronchiolitis	VIRUS	7	2017
1280	5	female	6	6-10 years old	PNEUMONIA	BACTERIUM	7	2017
1281	8	female	4	3-5 years old	PNEUMONIA	BACTERIUM	7	2017
1282	7	male	5	3-5 years old	PNEUMONIA	BACTERIUM	7	2017
1283	6	male	0	0-2 years old	PNEUMONIA	BACTERIUM	7	2017
1284	1	male	0	0-2 years old	PNEUMONIA	BACTERIUM	7	2017
1285	4	female	10	6-10 years old	PNEUMONIA	BACTERIUM	7	2017
1286	13	female	1	0-2 years old	PNEUMONIA	VIRUS	7	2017
1287	30	female	0	0-2 years old	UAI	VIRUS	7	2017
1288	2	male	2	0-2 years old	Asthma / Bronchitis	VIRUS	7	2017
1289	11	male	1	0-2 years old	PNEUMONIA	BACTERIUM	7	2017
1290	4	male	5	3-5 years old	UAI	VIRUS	7	2017
1291	5	female	10	6-10 years old	PNEUMONIA	BACTERIUM	7	2017
1292	1	female	4	3-5 years old	PNEUMONIA	BACTERIUM	7	2017
1293	3	female	0	0-2 years old	UAI	VIRUS	7	2017
1294	5	male	2	0-2 years old	N		7	2017
1295	3	male	3	3-5 years old	PNEUMONIA	BACTERIUM	7	2017
1296	7	male	5	3-5 years old	PNEUMONIA	BACTERIUM	7	2017
1297	6	male	4	3-5 years old	PNEUMONIA	BACTERIUM	7	2017
1298	2	female	2	0-2 years old	N		7	2017
1299	3	female	6	6-10 years old	N		7	2017
1300	2	female	0	0-2 years old	PNEUMONIA	BACTERIUM	7	2017
1301	25	female	0	0-2 years old	UAI	VIRUS	7	2017
1302	2	male	2	0-2 years old	PNEUMONIA	BACTERIUM	7	2017
1303	2	male	1	0-2 years old	PNEUMONIA	VIRUS	7	2017
1304	5	female	3	3-5 years old	N		7	2017
1305	2	female	1	0-2 years old	bronchiolitis	VIRUS	7	2017
1306	13	female	5	3-5 years old	UAI	VIRUS	7	2017
1307	2	male	0	0-2 years old	PNEUMONIA	BACTERIUM	7	2017
1308	2	male	6	6-10 years old	PNEUMONIA	BACTERIUM	7	2017
1309	4	male	6	6-10 years old	N		7	2017
1310	3	female	5	3-5 years old	PNEUMONIA	VIRUS	7	2017
1311	4	male	4	3-5 years old	PNEUMONIA	BACTERIUM	7	2017
1312	3	male	3	3-5 years old	PNEUMONIA	BACTERIUM	7	2017
1313	3	male	0	0-2 years old	PNEUMONIA	BACTERIUM	7	2017
1314	1	female	1	0-2 years old	N		7	2017
1315	4	male	4	3-5 years old	N		7	2017
1316	3	male	5	3-5 years old	PNEUMONIA	BACTERIUM	7	2017
1317	3	female	6	6-10 years old	PNEUMONIA	BACTERIUM	7	2017
1318	3	female	1	0-2 years old	PNEUMONIA	BACTERIUM	7	2017
1319	1	male	2	0-2 years old	N		7	2017
1320	7	male	16	11-17 years old	N		8	2017
1321	3	male	14	11-17 years old	PNEUMONIA	BACTERIUM	8	2017
1322	4	female	1	0-2 years old	PNEUMONIA	BACTERIUM	8	2017
1323	4	male	6	6-10 years old	PNEUMONIA	BACTERIUM	8	2017
1324	2	female	8	6-10 years old	N		8	2017
1325	2	male	3	3-5 years old	PNEUMONIA	BACTERIUM	8	2017
1326	0	female	3	3-5 years old	N		8	2017
1327	2	female	2	0-2 years old	Asthma / Bronchitis	VIRUS	8	2017
1328	2	female	0	0-2 years old	PNEUMONIA	BACTERIUM	8	2017
1329	1	female	1	0-2 years old	Asthma / Bronchitis	VIRUS	8	2017
1330	3	male	13	11-17 years old	PNEUMONIA	BACTERIUM	8	2017
1331	5	female	12	11-17 years old	PNEUMONIA	BACTERIUM	8	2017
1332	1	male	7	6-10 years old	PNEUMONIA	BACTERIUM	8	2017
1333	4	male	8	6-10 years old	PNEUMONIA	BACTERIUM	8	2017
1334	2	female	3	3-5 years old	PNEUMONIA	BACTERIUM	8	2017
1335	7	male	5	3-5 years old	N		8	2017
1336	2	female	8	6-10 years old	PNEUMONIA	BACTERIUM	8	2017
1337	2	male	0	0-2 years old	Asthma / Bronchitis	VIRUS	8	2017
1338	3	female	0	0-2 years old	UAI	VIRUS	8	2017
1339	1	female	12	11-17 years old	N		8	2017
1340	1	male	3	3-5 years old	N		8	2017
1341	6	male	1	0-2 years old	N		8	2017
1342	3	male	1	0-2 years old	PNEUMONIA	BACTERIUM	8	2017
1343	2	female	15	11-17 years old	N		8	2017
1344	2	male	8	6-10 years old	N		8	2017
1345	1	male	2	0-2 years old	PNEUMONIA	BACTERIUM	8	2017
1346	5	female	4	3-5 years old	PNEUMONIA	BACTERIUM	8	2017
1347	4	female	7	6-10 years old	PNEUMONIA	BACTERIUM	8	2017
1348	1	male	1	0-2 years old	N		8	2017
1349	8	male	10	6-10 years old	N		8	2017
1350	9	male	9	6-10 years old	Asthma / Bronchitis	VIRUS	8	2017
1351	4	female	7	6-10 years old	PNEUMONIA	BACTERIUM	9	2017
1352	3	female	6	6-10 years old	PNEUMONIA	BACTERIUM	9	2017
1353	2	male	1	0-2 years old	PNEUMONIA	BACTERIUM	9	2017
1354	2	male	1	0-2 years old	PNEUMONIA	BACTERIUM	9	2017
1355	3	male	0	0-2 years old	PNEUMONIA	BACTERIUM	9	2017
1356	5	male	2	0-2 years old	PNEUMONIA	BACTERIUM	9	2017
1357	2	female	16	11-17 years old	N		9	2017
1358	1	male	2	0-2 years old	UAI	VIRUS	9	2017
1359	1	female	0	0-2 years old	N		9	2017
1360	3	female	12	11-17 years old	PNEUMONIA	BACTERIUM	9	2017
1361	7	male	9	6-10 years old	UAI	VIRUS	9	2017
1362	3	female	0	0-2 years old	N		9	2017
1363	2	female	1	0-2 years old	PNEUMONIA	BACTERIUM	9	2017
1364	3	male	1	0-2 years old	PNEUMONIA	BACTERIUM	9	2017
1365	11	female	7	6-10 years old	PNEUMONIA	BACTERIUM	9	2017
1366	3	male	0	0-2 years old	PNEUMONIA	BACTERIUM	9	2017
1367	6	male	0	0-2 years old	PNEUMONIA	BACTERIUM	9	2017
1368	1	male	3	3-5 years old	PNEUMONIA	BACTERIUM	9	2017
1369	2	male	0	0-2 years old	N		9	2017
1370	3	female	5	3-5 years old	N		9	2017
1371	10	male	9	6-10 years old	PNEUMONIA	BACTERIUM	9	2017
1372	2	female	5	3-5 years old	N		9	2017
1373	3	male	13	11-17 years old	PNEUMONIA	BACTERIUM	9	2017
1374	3	male	4	3-5 years old	UAI	VIRUS	9	2017
1375	2	female	1	0-2 years old	PNEUMONIA	BACTERIUM	9	2017
1376	3	female	2	0-2 years old	N		9	2017
1377	2	male	9	6-10 years old	PNEUMONIA	BACTERIUM	9	2017
1378	2	female	1	0-2 years old	PNEUMONIA	VIRUS	9	2017
1379	13	male	2	0-2 years old	PNEUMONIA	BACTERIUM	9	2017
1380	3	male	13	11-17 years old	PNEUMONIA	BACTERIUM	9	2017
1381	7	female	1	0-2 years old	PNEUMONIA	BACTERIUM	9	2017
1382	3	female	0	0-2 years old	Asthma / Bronchitis	VIRUS	9	2017
1383	2	female	16	11-17 years old	N		9	2017
1384	3	male	5	3-5 years old	N		9	2017
1385	4	female	1	0-2 years old	PNEUMONIA	BACTERIUM	9	2017
1386	1	female	0	0-2 years old	PNEUMONIA	BACTERIUM	9	2017
1387	3	female	3	3-5 years old	UAI	VIRUS	9	2017
1388	0	female	5	3-5 years old	PNEUMONIA	BACTERIUM	9	2017
1389	3	male	1	0-2 years old	UAI	VIRUS	9	2017
1390	3	female	5	3-5 years old	PNEUMONIA	BACTERIUM	9	2017
1391	3	male	2	0-2 years old	PNEUMONIA	BACTERIUM	9	2017
1392	2	female	15	11-17 years old	PNEUMONIA	BACTERIUM	9	2017
1393	1	male	3	3-5 years old	N		10	2017
1394	3	male	7	6-10 years old	PNEUMONIA	BACTERIUM	10	2017
1395	2	male	1	0-2 years old	PNEUMONIA	BACTERIUM	10	2017
1396	8	male	0	0-2 years old	bronchiolitis	VIRUS	10	2017
1397	3	male	5	3-5 years old	N		10	2017
1398	2	male	2	0-2 years old	PNEUMONIA	BACTERIUM	10	2017
1399	3	female	3	3-5 years old	PNEUMONIA	BACTERIUM	10	2017
1400	14	male	6	6-10 years old	PNEUMONIA	BACTERIUM	10	2017
1401	11	male	11	11-17 years old	PNEUMONIA	VIRUS	10	2017
1402	3	male	3	3-5 years old	PNEUMONIA	BACTERIUM	10	2017
1403	3	female	12	11-17 years old	N		10	2017
1404	3	male	4	3-5 years old	PNEUMONIA	BACTERIUM	10	2017
1405	2	female	2	0-2 years old	PNEUMONIA	BACTERIUM	10	2017
1406	1	male	5	3-5 years old	N		10	2017
1407	2	female	12	11-17 years old	PNEUMONIA	BACTERIUM	10	2017
1408	5	male	6	6-10 years old	PNEUMONIA	BACTERIUM	10	2017
1409	1	male	2	0-2 years old	N		10	2017
1410	2	male	2	0-2 years old	Asthma / Bronchitis	VIRUS	10	2017
1411	1	male	3	3-5 years old	PNEUMONIA	BACTERIUM	10	2017
1412	6	female	2	0-2 years old	PNEUMONIA	BACTERIUM	10	2017
1413	8	male	0	0-2 years old	bronchiolitis	VIRUS	10	2017
1414	3	female	2	0-2 years old	PNEUMONIA	BACTERIUM	10	2017
1415	1	female	5	3-5 years old	Asthma / Bronchitis	VIRUS	10	2017
1416	2	female	1	0-2 years old	PNEUMONIA	BACTERIUM	10	2017
1417	2	female	2	0-2 years old	PNEUMONIA	BACTERIUM	10	2017
1418	3	female	11	11-17 years old	PNEUMONIA	BACTERIUM	10	2017
1419	6	female	6	6-10 years old	PNEUMONIA	BACTERIUM	10	2017
1420	2	male	2	0-2 years old	Asthma / Bronchitis	VIRUS	10	2017
1421	2	female	6	6-10 years old	PNEUMONIA	VIRUS	10	2017
1422	3	female	3	3-5 years old	PNEUMONIA	BACTERIUM	10	2017
1423	3	male	2	0-2 years old	N		10	2017
1424	2	male	0	0-2 years old	Asthma / Bronchitis	VIRUS	10	2017
1425	3	female	6	6-10 years old	PNEUMONIA	VIRUS	10	2017
1426	5	female	1	0-2 years old	PNEUMONIA	BACTERIUM	10	2017
1427	5	male	0	0-2 years old	PNEUMONIA	BACTERIUM	10	2017
1428	1	male	7	6-10 years old	N		11	2017
1429	18	female	10	6-10 years old	PNEUMONIA	BACTERIUM	11	2017
1430	4	female	1	0-2 years old	PNEUMONIA	BACTERIUM	11	2017
1431	2	male	0	0-2 years old	UAI	VIRUS	11	2017
1432	2	female	1	0-2 years old	PNEUMONIA	BACTERIUM	11	2017
1433	3	male	5	3-5 years old	UAI	VIRUS	11	2017
1434	3	male	6	6-10 years old	PNEUMONIA	BACTERIUM	11	2017
1435	7	male	1	0-2 years old	PNEUMONIA	BACTERIUM	11	2017
1436	3	male	0	0-2 years old	UAI	VIRUS	11	2017
1437	2	male	2	0-2 years old	PNEUMONIA	VIRUS	11	2017
1438	2	female	1	0-2 years old	PNEUMONIA	BACTERIUM	11	2017
1439	4	male	7	6-10 years old	PNEUMONIA	BACTERIUM	11	2017
1440	3	male	3	3-5 years old	PNEUMONIA	VIRUS	11	2017
1441	5	female	2	0-2 years old	PNEUMONIA	VIRUS	11	2017
1442	2	female	2	0-2 years old	Asthma / Bronchitis	VIRUS	11	2017
1443	1	female	4	3-5 years old	N		11	2017
1444	2	female	2	0-2 years old	Asthma / Bronchitis	VIRUS	11	2017
1445	8	female	2	0-2 years old	PNEUMONIA	BACTERIUM	11	2017
1446	3	male	10	6-10 years old	PNEUMONIA	BACTERIUM	11	2017
1447	4	female	0	0-2 years old	PNEUMONIA	BACTERIUM	11	2017
1448	4	male	1	0-2 years old	PNEUMONIA	BACTERIUM	11	2017
1449	4	male	4	3-5 years old	PNEUMONIA	BACTERIUM	11	2017
1450	3	female	2	0-2 years old	PNEUMONIA	VIRUS	11	2017
1451	3	male	3	3-5 years old	PNEUMONIA	BACTERIUM	11	2017
1452	4	male	3	3-5 years old	PNEUMONIA	BACTERIUM	11	2017
1453	3	male	14	11-17 years old	PNEUMONIA	BACTERIUM	11	2017
1454	3	female	0	0-2 years old	PNEUMONIA	BACTERIUM	11	2017
1455	5	female	0	0-2 years old	PNEUMONIA	BACTERIUM	11	2017
1456	1	female	5	3-5 years old	N		11	2017
1457	6	female	3	3-5 years old	PNEUMONIA	BACTERIUM	11	2017
1458	4	female	6	6-10 years old	PNEUMONIA	BACTERIUM	11	2017
1459	9	female	6	6-10 years old	PNEUMONIA	VIRUS	11	2017
1460	1	female	3	3-5 years old	PNEUMONIA	BACTERIUM	11	2017
1461	9	male	3	3-5 years old	PNEUMONIA	VIRUS	11	2017
1462	10	male	2	0-2 years old	PNEUMONIA	VIRUS	11	2017
1463	6	male	8	6-10 years old	Asthma / Bronchitis	VIRUS	11	2017
1464	4	male	1	0-2 years old	PNEUMONIA	BACTERIUM	11	2017
1465	3	male	4	3-5 years old	N		12	2017
1466	2	female	5	3-5 years old	Asthma / Bronchitis	VIRUS	12	2017
1467	2	male	8	6-10 years old	N		12	2017
1468	1	male	2	0-2 years old	Asthma / Bronchitis	VIRUS	12	2017
1469	11	male	11	11-17 years old	PNEUMONIA	BACTERIUM	12	2017
1470	6	male	0	0-2 years old	PNEUMONIA	BACTERIUM	12	2017
1471	3	male	2	0-2 years old	PNEUMONIA	VIRUS	12	2017
1472	2	male	8	6-10 years old	N		12	2017
1473	2	male	5	3-5 years old	UAI	VIRUS	12	2017
1474	4	female	0	0-2 years old	N		12	2017
1475	2	female	11	11-17 years old	PNEUMONIA	BACTERIUM	12	2017
1476	5	male	0	0-2 years old	PNEUMONIA	BACTERIUM	12	2017
1477	4	male	3	3-5 years old	PNEUMONIA	BACTERIUM	12	2017
1478	4	male	4	3-5 years old	PNEUMONIA	BACTERIUM	12	2017
1479	3	male	7	6-10 years old	PNEUMONIA	BACTERIUM	12	2017
1480	3	female	1	0-2 years old	PNEUMONIA	BACTERIUM	12	2017
1481	1	male	1	0-2 years old	bronchiolitis	VIRUS	12	2017
1482	2	male	4	3-5 years old	N		12	2017
1483	3	male	16	11-17 years old	PNEUMONIA	BACTERIUM	12	2017
1484	4	male	4	3-5 years old	N		12	2017
1485	2	male	2	0-2 years old	UAI	VIRUS	12	2017
1486	16	female	1	0-2 years old	PNEUMONIA	BACTERIUM	12	2017
1487	2	female	5	3-5 years old	PNEUMONIA	BACTERIUM	12	2017
1488	8	male	1	0-2 years old	PNEUMONIA	BACTERIUM	12	2017
1489	7	female	10	6-10 years old	PNEUMONIA	BACTERIUM	12	2017
1490	2	male	3	3-5 years old	PNEUMONIA	BACTERIUM	12	2017
1491	2	female	13	11-17 years old	N		12	2017
1492	1	male	2	0-2 years old	N		12	2017
1493	4	female	16	11-17 years old	N		12	2017
1494	2	female	2	0-2 years old	Asthma / Bronchitis	VIRUS	12	2017
1495	3	male	9	6-10 years old	PNEUMONIA	BACTERIUM	12	2017
1496	2	male	1	0-2 years old	PNEUMONIA	BACTERIUM	12	2017
1497	2	male	0	0-2 years old	PNEUMONIA	BACTERIUM	12	2017
1498	5	female	0	0-2 years old	bronchiolitis	VIRUS	12	2017
1499	13	female	8	6-10 years old	PNEUMONIA	VIRUS	1	2018
1500	2	male	3	3-5 years old	PNEUMONIA	BACTERIUM	1	2018
1501	2	female	6	6-10 years old	N		1	2018
1502	14	male	17	11-17 years old	UAI	VIRUS	1	2018
1503	10	male	9	6-10 years old	PNEUMONIA	BACTERIUM	1	2018
1504	2	male	6	6-10 years old	PNEUMONIA	BACTERIUM	1	2018
1505	5	female	0	0-2 years old	PNEUMONIA	BACTERIUM	1	2018
1506	2	female	6	6-10 years old	PNEUMONIA	BACTERIUM	1	2018
1507	2	female	0	0-2 years old	N		1	2018
1508	8	male	2	0-2 years old	PNEUMONIA	BACTERIUM	2	2018
1509	11	male	3	3-5 years old	PNEUMONIA	BACTERIUM	2	2018
1510	12	male	11	11-17 years old	Asthma / Bronchitis	VIRUS	2	2018
1511	2	female	8	6-10 years old	PNEUMONIA	BACTERIUM	3	2018
1512	1	female	3	3-5 years old	PNEUMONIA	BACTERIUM	3	2018
1513	2	male	3	3-5 years old	PNEUMONIA	BACTERIUM	3	2018
1514	3	female	1	0-2 years old	PNEUMONIA	BACTERIUM	3	2018
1515	3	female	2	0-2 years old	PNEUMONIA	BACTERIUM	3	2018
1516	3	female	2	0-2 years old	Asthma / Bronchitis	VIRUS	3	2018
1517	4	female	3	3-5 years old	PNEUMONIA	BACTERIUM	3	2018
1518	1	male	13	11-17 years old	N		3	2018
1519	4	female	2	0-2 years old	Asthma / Bronchitis	VIRUS	3	2018
1520	2	male	2	0-2 years old	PNEUMONIA	BACTERIUM	3	2018
1521	2	male	3	3-5 years old	PNEUMONIA	BACTERIUM	3	2018
1522	13	male	7	6-10 years old	PNEUMONIA	BACTERIUM	3	2018
1523	2	female	3	3-5 years old	Asthma / Bronchitis	VIRUS	3	2018
1524	2	male	1	0-2 years old	N		3	2018
1525	3	male	1	0-2 years old	PNEUMONIA	BACTERIUM	3	2018
1526	3	female	5	3-5 years old	PNEUMONIA	BACTERIUM	3	2018
1527	7	female	1	0-2 years old	N		3	2018
1528	4	male	2	0-2 years old	UAI	VIRUS	3	2018
1529	4	male	0	0-2 years old	bronchiolitis	VIRUS	3	2018
1530	2	female	1	0-2 years old	PNEUMONIA	BACTERIUM	3	2018
1531	2	female	2	0-2 years old	PNEUMONIA	VIRUS	4	2018
1532	4	female	0	0-2 years old	bronchiolitis	VIRUS	4	2018
1533	3	male	0	0-2 years old	PNEUMONIA	BACTERIUM	4	2018
1534	4	female	1	0-2 years old	bronchiolitis	VIRUS	4	2018
1535	3	female	3	3-5 years old	PNEUMONIA	VIRUS	4	2018
1536	4	female	3	3-5 years old	PNEUMONIA	BACTERIUM	4	2018
1537	4	male	1	0-2 years old	UAI	VIRUS	4	2018
1538	2	male	2	0-2 years old	PNEUMONIA	BACTERIUM	4	2018
1539	2	female	2	0-2 years old	UAI	VIRUS	4	2018
1540	3	female	1	0-2 years old	PNEUMONIA	BACTERIUM	4	2018
1541	3	male	2	0-2 years old	PNEUMONIA	BACTERIUM	4	2018
1542	5	female	2	0-2 years old	PNEUMONIA	VIRUS	4	2018
1543	13	male	0	0-2 years old	Asthma / Bronchitis	VIRUS	4	2018
1544	4	female	0	0-2 years old	PNEUMONIA	BACTERIUM	4	2018
1545	2	female	1	0-2 years old	bronchiolitis	VIRUS	4	2018
1546	7	female	1	0-2 years old	PNEUMONIA	VIRUS	4	2018
1547	5	male	9	6-10 years old	UAI	VIRUS	4	2018
1548	3	male	1	0-2 years old	PNEUMONIA	BACTERIUM	4	2018
1549	7	male	0	0-2 years old	bronchiolitis	VIRUS	4	2018
1550	5	male	1	0-2 years old	PNEUMONIA	BACTERIUM	4	2018
1551	3	male	2	0-2 years old	bronchiolitis	VIRUS	4	2018
1552	2	female	2	0-2 years old	PNEUMONIA	BACTERIUM	4	2018
1553	1	male	1	0-2 years old	Asthma / Bronchitis	VIRUS	4	2018
1554	3	female	1	0-2 years old	PNEUMONIA	BACTERIUM	4	2018
1555	3	male	1	0-2 years old	bronchiolitis	VIRUS	4	2018
1556	8	male	11	11-17 years old	PNEUMONIA	BACTERIUM	4	2018
1557	1	male	1	0-2 years old	UAI	VIRUS	4	2018
1558	1	male	8	6-10 years old	N		4	2018
1559	10	male	9	6-10 years old	UAI	VIRUS	4	2018
1560	5	female	0	0-2 years old	PNEUMONIA	BACTERIUM	4	2018
1561	2	male	12	11-17 years old	PNEUMONIA	BACTERIUM	4	2018
1562	4	female	0	0-2 years old	PNEUMONIA	BACTERIUM	4	2018
1563	1	female	2	0-2 years old	PNEUMONIA	BACTERIUM	4	2018
1564	3	female	3	3-5 years old	UAI	VIRUS	4	2018
1565	5	male	0	0-2 years old	Asthma / Bronchitis	VIRUS	4	2018
1566	2	male	1	0-2 years old	bronchiolitis	VIRUS	4	2018
1567	2	female	5	3-5 years old	PNEUMONIA	BACTERIUM	4	2018
1568	4	male	0	0-2 years old	PNEUMONIA	BACTERIUM	4	2018
1569	11	female	2	0-2 years old	PNEUMONIA	BACTERIUM	4	2018
1570	2	male	0	0-2 years old	bronchiolitis	VIRUS	4	2018
1571	2	male	0	0-2 years old	bronchiolitis	VIRUS	4	2018
1572	4	female	1	0-2 years old	PNEUMONIA	BACTERIUM	4	2018
1573	6	female	0	0-2 years old	bronchiolitis	VIRUS	4	2018
1574	3	female	0	0-2 years old	Asthma / Bronchitis	VIRUS	4	2018
1575	2	female	1	0-2 years old	PNEUMONIA	BACTERIUM	4	2018
1576	2	female	0	0-2 years old	Asthma / Bronchitis	VIRUS	4	2018
1577	3	female	1	0-2 years old	PNEUMONIA	BACTERIUM	4	2018
1578	8	male	3	3-5 years old	PNEUMONIA	BACTERIUM	4	2018
1579	1	female	5	3-5 years old	PNEUMONIA	BACTERIUM	5	2018
1580	3	male	0	0-2 years old	PNEUMONIA	BACTERIUM	5	2018
1581	1	male	2	0-2 years old	N		5	2018
1582	2	male	4	3-5 years old	N		5	2018
1583	2	male	2	0-2 years old	PNEUMONIA	BACTERIUM	5	2018
1584	2	female	6	6-10 years old	PNEUMONIA	BACTERIUM	5	2018
1585	2	male	0	0-2 years old	UAI	VIRUS	5	2018
1586	2	male	5	3-5 years old	N		5	2018
1587	3	female	1	0-2 years old	PNEUMONIA	BACTERIUM	5	2018
1588	2	male	1	0-2 years old	UAI	VIRUS	5	2018
1589	3	male	3	3-5 years old	PNEUMONIA	BACTERIUM	5	2018
1590	3	female	1	0-2 years old	PNEUMONIA	BACTERIUM	5	2018
1591	3	female	7	6-10 years old	PNEUMONIA	BACTERIUM	5	2018
1592	4	female	2	0-2 years old	PNEUMONIA	BACTERIUM	5	2018
1593	4	male	1	0-2 years old	bronchiolitis	VIRUS	5	2018
1594	2	male	3	3-5 years old	Asthma / Bronchitis	VIRUS	5	2018
1595	3	male	1	0-2 years old	PNEUMONIA	BACTERIUM	5	2018
1596	4	female	0	0-2 years old	PNEUMONIA	VIRUS	5	2018
1597	4	male	0	0-2 years old	Asthma / Bronchitis	VIRUS	5	2018
1598	5	female	1	0-2 years old	PNEUMONIA	BACTERIUM	5	2018
1599	9	female	0	0-2 years old	PNEUMONIA	BACTERIUM	5	2018
1600	2	female	5	3-5 years old	PNEUMONIA	BACTERIUM	5	2018
1601	3	male	0	0-2 years old	bronchiolitis	VIRUS	5	2018
1602	4	male	0	0-2 years old	bronchiolitis	VIRUS	5	2018
1603	3	male	4	3-5 years old	PNEUMONIA	BACTERIUM	5	2018
1604	2	male	1	0-2 years old	PNEUMONIA	BACTERIUM	5	2018
1605	4	male	0	0-2 years old	PNEUMONIA	BACTERIUM	5	2018
1606	2	male	4	3-5 years old	PNEUMONIA	BACTERIUM	5	2018
1607	8	male	0	0-2 years old	PNEUMONIA	BACTERIUM	5	2018
1608	22	female	2	0-2 years old	PNEUMONIA	BACTERIUM	5	2018
1609	1	male	1	0-2 years old	PNEUMONIA	BACTERIUM	5	2018
1610	4	female	1	0-2 years old	PNEUMONIA	BACTERIUM	5	2018
1611	2	male	3	3-5 years old	PNEUMONIA	BACTERIUM	5	2018
1612	2	male	2	0-2 years old	UAI	VIRUS	5	2018
1613	2	male	0	0-2 years old	bronchiolitis	VIRUS	5	2018
1614	7	female	0	0-2 years old	bronchiolitis	VIRUS	5	2018
1615	3	male	1	0-2 years old	UAI	VIRUS	5	2018
1616	3	female	3	3-5 years old	PNEUMONIA	BACTERIUM	5	2018
1617	2	female	1	0-2 years old	PNEUMONIA	VIRUS	5	2018
1618	1	female	8	6-10 years old	PNEUMONIA	BACTERIUM	5	2018
1619	4	female	7	6-10 years old	N		5	2018
1620	3	male	1	0-2 years old	UAI	VIRUS	5	2018
1621	3	female	1	0-2 years old	PNEUMONIA	BACTERIUM	5	2018
1622	8	female	3	3-5 years old	PNEUMONIA	BACTERIUM	5	2018
1623	4	male	0	0-2 years old	PNEUMONIA	BACTERIUM	5	2018
1624	2	female	2	0-2 years old	PNEUMONIA	BACTERIUM	5	2018
1625	5	male	2	0-2 years old	PNEUMONIA	BACTERIUM	5	2018
1626	3	female	3	3-5 years old	PNEUMONIA	BACTERIUM	5	2018
1627	4	female	1	0-2 years old	bronchiolitis	VIRUS	5	2018
1628	3	female	14	11-17 years old	PNEUMONIA	BACTERIUM	5	2018
1629	4	male	1	0-2 years old	PNEUMONIA	VIRUS	5	2018
1630	2	female	2	0-2 years old	PNEUMONIA	BACTERIUM	6	2018
1631	1	male	5	3-5 years old	PNEUMONIA	BACTERIUM	6	2018
1632	1	male	8	6-10 years old	UAI	VIRUS	6	2018
1633	1	male	0	0-2 years old	UAI	VIRUS	6	2018
1634	3	female	4	3-5 years old	N		6	2018
1635	3	female	8	6-10 years old	PNEUMONIA	BACTERIUM	6	2018
1636	3	male	1	0-2 years old	PNEUMONIA	BACTERIUM	6	2018
1637	4	female	7	6-10 years old	N		6	2018
1638	3	female	6	6-10 years old	PNEUMONIA	BACTERIUM	6	2018
1639	1	male	5	3-5 years old	PNEUMONIA	BACTERIUM	6	2018
1640	4	male	3	3-5 years old	PNEUMONIA	VIRUS	6	2018
1641	2	female	2	0-2 years old	PNEUMONIA	BACTERIUM	6	2018
1642	1	female	0	0-2 years old	UAI	VIRUS	6	2018
1643	1	female	2	0-2 years old	PNEUMONIA	BACTERIUM	6	2018
1644	11	female	1	0-2 years old	PNEUMONIA	BACTERIUM	6	2018
1645	3	female	2	0-2 years old	PNEUMONIA	VIRUS	6	2018
1646	2	female	1	0-2 years old	PNEUMONIA	BACTERIUM	6	2018
1647	4	female	3	3-5 years old	PNEUMONIA	BACTERIUM	6	2018
1648	3	male	6	6-10 years old	PNEUMONIA	BACTERIUM	6	2018
1649	3	male	2	0-2 years old	PNEUMONIA	BACTERIUM	6	2018
1650	2	female	4	3-5 years old	PNEUMONIA	BACTERIUM	6	2018
1651	1	male	2	0-2 years old	Asthma / Bronchitis	VIRUS	6	2018
1652	8	male	0	0-2 years old	bronchiolitis	VIRUS	6	2018
1653	5	female	2	0-2 years old	N		6	2018
1654	5	female	0	0-2 years old	Asthma / Bronchitis	VIRUS	6	2018
1655	3	female	1	0-2 years old	PNEUMONIA	BACTERIUM	6	2018
1656	2	male	12	11-17 years old	N		6	2018
1657	4	female	1	0-2 years old	PNEUMONIA	BACTERIUM	6	2018
1658	2	male	1	0-2 years old	UAI	VIRUS	6	2018
1659	5	male	3	3-5 years old	PNEUMONIA	BACTERIUM	6	2018
1660	10	male	1	0-2 years old	PNEUMONIA	BACTERIUM	6	2018
1661	5	male	0	0-2 years old	PNEUMONIA	BACTERIUM	6	2018
1662	4	female	0	0-2 years old	PNEUMONIA	BACTERIUM	6	2018
1663	3	female	2	0-2 years old	PNEUMONIA	BACTERIUM	6	2018
1664	5	male	3	3-5 years old	PNEUMONIA	BACTERIUM	6	2018
1665	4	female	0	0-2 years old	PNEUMONIA	BACTERIUM	6	2018
1666	2	female	6	6-10 years old	N		6	2018
1667	1	female	2	0-2 years old	PNEUMONIA	BACTERIUM	6	2018
1668	3	male	6	6-10 years old	N		6	2018
1669	3	male	4	3-5 years old	PNEUMONIA	BACTERIUM	6	2018
1670	4	male	0	0-2 years old	PNEUMONIA	BACTERIUM	6	2018
1671	2	male	5	3-5 years old	PNEUMONIA	BACTERIUM	6	2018
1672	2	female	3	3-5 years old	PNEUMONIA	BACTERIUM	6	2018
1673	2	female	1	0-2 years old	bronchiolitis	VIRUS	6	2018
1674	3	male	1	0-2 years old	Asthma / Bronchitis	VIRUS	6	2018
1675	7	male	8	6-10 years old	N		7	2018
1676	6	male	9	6-10 years old	PNEUMONIA	BACTERIUM	7	2018
1677	4	female	0	0-2 years old	PNEUMONIA	VIRUS	7	2018
1678	7	male	1	0-2 years old	PNEUMONIA	BACTERIUM	7	2018
1679	2	male	6	6-10 years old	UAI	VIRUS	7	2018
1680	2	male	0	0-2 years old	PNEUMONIA	VIRUS	7	2018
1681	2	female	5	3-5 years old	PNEUMONIA	BACTERIUM	7	2018
1682	1	female	1	0-2 years old	PNEUMONIA	BACTERIUM	7	2018
1683	3	male	4	3-5 years old	PNEUMONIA	BACTERIUM	7	2018
1684	2	male	0	0-2 years old	UAI	VIRUS	7	2018
1685	3	female	3	3-5 years old	N		7	2018
1686	3	male	0	0-2 years old	bronchiolitis	VIRUS	7	2018
1687	2	male	1	0-2 years old	UAI	VIRUS	7	2018
1688	3	female	13	11-17 years old	N		7	2018
1689	9	female	2	0-2 years old	PNEUMONIA	BACTERIUM	7	2018
1690	3	female	4	3-5 years old	PNEUMONIA	BACTERIUM	7	2018
1691	2	male	0	0-2 years old	PNEUMONIA	BACTERIUM	7	2018
1692	5	female	0	0-2 years old	bronchiolitis	VIRUS	7	2018
1693	8	male	0	0-2 years old	bronchiolitis	VIRUS	7	2018
1694	3	male	1	0-2 years old	N		7	2018
1695	3	male	1	0-2 years old	PNEUMONIA	BACTERIUM	7	2018
1696	5	male	0	0-2 years old	PNEUMONIA	BACTERIUM	7	2018
1697	2	male	2	0-2 years old	PNEUMONIA	BACTERIUM	7	2018
1698	5	male	5	3-5 years old	N		7	2018
1699	8	female	2	0-2 years old	bronchiolitis	VIRUS	7	2018
1700	7	male	1	0-2 years old	PNEUMONIA	BACTERIUM	7	2018
1701	4	male	0	0-2 years old	PNEUMONIA	BACTERIUM	7	2018
1702	2	male	2	0-2 years old	PNEUMONIA	BACTERIUM	7	2018
1703	2	female	2	0-2 years old	N		7	2018
1704	4	female	5	3-5 years old	PNEUMONIA	BACTERIUM	7	2018
1705	6	female	1	0-2 years old	PNEUMONIA	BACTERIUM	7	2018
1706	1	male	0	0-2 years old	UAI	VIRUS	7	2018
1707	9	male	0	0-2 years old	bronchiolitis	VIRUS	7	2018
1708	4	female	5	3-5 years old	PNEUMONIA	BACTERIUM	7	2018
1709	1	female	1	0-2 years old	PNEUMONIA	BACTERIUM	8	2018
1710	6	female	7	6-10 years old	PNEUMONIA	BACTERIUM	8	2018
1711	3	female	2	0-2 years old	PNEUMONIA	BACTERIUM	8	2018
1712	6	female	1	0-2 years old	PNEUMONIA	BACTERIUM	8	2018
1713	3	male	5	3-5 years old	N		8	2018
1714	3	male	11	11-17 years old	PNEUMONIA	BACTERIUM	8	2018
1715	5	female	2	0-2 years old	PNEUMONIA	BACTERIUM	8	2018
1716	2	male	0	0-2 years old	PNEUMONIA	BACTERIUM	8	2018
1717	3	female	2	0-2 years old	PNEUMONIA	BACTERIUM	8	2018
1718	2	male	10	6-10 years old	PNEUMONIA	BACTERIUM	8	2018
1719	3	female	4	3-5 years old	PNEUMONIA	BACTERIUM	8	2018
1720	7	male	0	0-2 years old	UAI	VIRUS	8	2018
1721	3	female	2	0-2 years old	PNEUMONIA	BACTERIUM	8	2018
1722	3	female	5	3-5 years old	UAI	VIRUS	8	2018
1723	7	male	0	0-2 years old	bronchiolitis	VIRUS	8	2018
1724	3	male	0	0-2 years old	PNEUMONIA	BACTERIUM	8	2018
1725	5	female	0	0-2 years old	bronchiolitis	VIRUS	8	2018
1726	1	male	1	0-2 years old	Asthma / Bronchitis	VIRUS	8	2018
1727	2	female	5	3-5 years old	PNEUMONIA	BACTERIUM	8	2018
1728	5	male	5	3-5 years old	N		8	2018
1729	0	male	1	0-2 years old	UAI	VIRUS	8	2018
1730	1	male	11	11-17 years old	N		8	2018
1731	1	male	14	11-17 years old	UAI	VIRUS	8	2018
1732	2	male	12	11-17 years old	N		8	2018
1733	3	female	2	0-2 years old	PNEUMONIA	BACTERIUM	8	2018
1734	2	female	3	3-5 years old	PNEUMONIA	VIRUS	8	2018
1735	2	female	10	6-10 years old	PNEUMONIA	BACTERIUM	8	2018
1736	21	female	1	0-2 years old	PNEUMONIA	BACTERIUM	8	2018
1737	3	male	16	11-17 years old	PNEUMONIA	BACTERIUM	8	2018
1738	1	male	1	0-2 years old	Asthma / Bronchitis	VIRUS	8	2018
1739	5	male	7	6-10 years old	PNEUMONIA	BACTERIUM	9	2018
1740	2	male	2	0-2 years old	Asthma / Bronchitis	VIRUS	9	2018
1741	3	male	0	0-2 years old	UAI	VIRUS	9	2018
1742	8	male	0	0-2 years old	PNEUMONIA	BACTERIUM	9	2018
1743	3	female	0	0-2 years old	PNEUMONIA	BACTERIUM	9	2018
1744	1	female	2	0-2 years old	PNEUMONIA	BACTERIUM	9	2018
1745	1	female	4	3-5 years old	Asthma / Bronchitis	VIRUS	9	2018
1746	2	male	6	6-10 years old	PNEUMONIA	BACTERIUM	9	2018
1747	3	male	5	3-5 years old	PNEUMONIA	BACTERIUM	9	2018
1748	6	male	5	3-5 years old	PNEUMONIA	BACTERIUM	9	2018
1749	2	female	4	3-5 years old	PNEUMONIA	BACTERIUM	9	2018
1750	4	female	5	3-5 years old	PNEUMONIA	BACTERIUM	9	2018
1751	20	female	8	6-10 years old	PNEUMONIA	BACTERIUM	9	2018
1752	7	female	4	3-5 years old	PNEUMONIA	BACTERIUM	9	2018
1753	2	female	4	3-5 years old	PNEUMONIA	BACTERIUM	9	2018
1754	5	male	3	3-5 years old	PNEUMONIA	BACTERIUM	9	2018
1755	3	male	2	0-2 years old	N		9	2018
1756	4	female	10	6-10 years old	PNEUMONIA	BACTERIUM	9	2018
1757	3	female	2	0-2 years old	PNEUMONIA	BACTERIUM	9	2018
1758	3	female	1	0-2 years old	PNEUMONIA	BACTERIUM	9	2018
1759	3	female	0	0-2 years old	Asthma / Bronchitis	VIRUS	9	2018
1760	8	male	0	0-2 years old	PNEUMONIA	BACTERIUM	9	2018
1761	2	male	13	11-17 years old	N		9	2018
1762	2	female	1	0-2 years old	PNEUMONIA	BACTERIUM	9	2018
1763	4	male	3	3-5 years old	UAI	VIRUS	9	2018
1764	1	female	1	0-2 years old	PNEUMONIA	BACTERIUM	9	2018
1765	4	male	1	0-2 years old	Asthma / Bronchitis	VIRUS	9	2018
1766	2	female	2	0-2 years old	UAI	VIRUS	9	2018
1767	4	female	2	0-2 years old	PNEUMONIA	VIRUS	9	2018
1768	7	female	1	0-2 years old	PNEUMONIA	BACTERIUM	9	2018
1769	1	female	2	0-2 years old	Asthma / Bronchitis	VIRUS	9	2018
1770	2	male	2	0-2 years old	PNEUMONIA	VIRUS	9	2018
1771	4	female	2	0-2 years old	PNEUMONIA	BACTERIUM	9	2018
1772	3	male	2	0-2 years old	PNEUMONIA	BACTERIUM	9	2018
1773	3	female	6	6-10 years old	UAI	VIRUS	9	2018
1774	1	female	0	0-2 years old	Asthma / Bronchitis	VIRUS	9	2018
1775	3	male	0	0-2 years old	PNEUMONIA	BACTERIUM	9	2018
1776	2	female	4	3-5 years old	Asthma / Bronchitis	VIRUS	9	2018
1777	2	male	0	0-2 years old	PNEUMONIA	BACTERIUM	9	2018
1778	6	female	2	0-2 years old	UAI	VIRUS	9	2018
1779	1	male	1	0-2 years old	bronchiolitis	VIRUS	10	2018
1780	3	male	6	6-10 years old	PNEUMONIA	BACTERIUM	10	2018
1781	4	female	8	6-10 years old	PNEUMONIA	BACTERIUM	10	2018
1782	2	female	4	3-5 years old	PNEUMONIA	BACTERIUM	10	2018
1783	3	female	1	0-2 years old	UAI	VIRUS	10	2018
1784	1	female	3	3-5 years old	PNEUMONIA	BACTERIUM	10	2018
1785	7	male	6	6-10 years old	PNEUMONIA	BACTERIUM	10	2018
1786	4	male	3	3-5 years old	N		10	2018
1787	8	female	8	6-10 years old	PNEUMONIA	BACTERIUM	10	2018
1788	2	female	2	0-2 years old	PNEUMONIA	BACTERIUM	10	2018
1789	3	male	15	11-17 years old	N		10	2018
1790	6	female	0	0-2 years old	PNEUMONIA	BACTERIUM	10	2018
1791	2	female	9	6-10 years old	Asthma / Bronchitis	VIRUS	10	2018
1792	4	male	2	0-2 years old	PNEUMONIA	BACTERIUM	10	2018
1793	2	female	4	3-5 years old	PNEUMONIA	BACTERIUM	10	2018
1794	4	female	2	0-2 years old	PNEUMONIA	BACTERIUM	10	2018
1795	2	male	1	0-2 years old	PNEUMONIA	BACTERIUM	10	2018
1796	2	male	3	3-5 years old	PNEUMONIA	BACTERIUM	10	2018
1797	3	female	0	0-2 years old	PNEUMONIA	BACTERIUM	10	2018
1798	2	female	14	11-17 years old	N		10	2018
1799	4	male	0	0-2 years old	PNEUMONIA	BACTERIUM	10	2018
1800	2	female	3	3-5 years old	PNEUMONIA	BACTERIUM	10	2018
1801	2	male	1	0-2 years old	PNEUMONIA	BACTERIUM	10	2018
1802	2	male	0	0-2 years old	UAI	VIRUS	10	2018
1803	3	male	1	0-2 years old	bronchiolitis	VIRUS	10	2018
1804	6	female	7	6-10 years old	UAI	VIRUS	10	2018
1805	2	male	4	3-5 years old	PNEUMONIA	BACTERIUM	10	2018
1806	3	female	0	0-2 years old	bronchiolitis	VIRUS	10	2018
1807	2	male	0	0-2 years old	Asthma / Bronchitis	VIRUS	10	2018
1808	2	male	7	6-10 years old	PNEUMONIA	BACTERIUM	10	2018
1809	4	female	6	6-10 years old	PNEUMONIA	BACTERIUM	10	2018
1810	6	male	0	0-2 years old	N		10	2018
1811	2	male	4	3-5 years old	Asthma / Bronchitis	VIRUS	10	2018
1812	3	female	5	3-5 years old	PNEUMONIA	BACTERIUM	10	2018
1813	5	female	7	6-10 years old	Asthma / Bronchitis	VIRUS	10	2018
1814	4	male	6	6-10 years old	Asthma / Bronchitis	VIRUS	10	2018
1815	7	female	3	3-5 years old	PNEUMONIA	BACTERIUM	10	2018
1816	5	male	1	0-2 years old	PNEUMONIA	BACTERIUM	10	2018
1817	2	female	3	3-5 years old	PNEUMONIA	BACTERIUM	10	2018
1818	4	female	8	6-10 years old	PNEUMONIA	BACTERIUM	10	2018
1819	1	female	2	0-2 years old	PNEUMONIA	BACTERIUM	10	2018
1820	7	female	0	0-2 years old	bronchiolitis	VIRUS	10	2018
1821	6	male	1	0-2 years old	PNEUMONIA	BACTERIUM	10	2018
1822	5	male	5	3-5 years old	N		10	2018
1823	3	male	3	3-5 years old	PNEUMONIA	BACTERIUM	10	2018
1824	3	male	11	11-17 years old	PNEUMONIA	BACTERIUM	10	2018
1825	8	female	1	0-2 years old	N		10	2018
1826	2	male	0	0-2 years old	UAI	VIRUS	10	2018
1827	3	male	10	6-10 years old	PNEUMONIA	BACTERIUM	10	2018
1828	3	female	7	6-10 years old	PNEUMONIA	BACTERIUM	10	2018
1829	3	female	0	0-2 years old	PNEUMONIA	BACTERIUM	10	2018
1830	2	female	1	0-2 years old	PNEUMONIA	BACTERIUM	10	2018
1831	1	female	7	6-10 years old	PNEUMONIA	BACTERIUM	10	2018
1832	4	female	2	0-2 years old	N		10	2018
1833	3	female	1	0-2 years old	PNEUMONIA	BACTERIUM	10	2018
1834	7	female	0	0-2 years old	PNEUMONIA	VIRUS	10	2018
1835	2	male	6	6-10 years old	PNEUMONIA	BACTERIUM	10	2018
1836	2	male	4	3-5 years old	PNEUMONIA	BACTERIUM	10	2018
1837	3	female	5	3-5 years old	PNEUMONIA	BACTERIUM	10	2018
1838	5	male	0	0-2 years old	bronchiolitis	VIRUS	10	2018
1839	6	male	0	0-2 years old	PNEUMONIA	BACTERIUM	10	2018
1840	1	female	9	6-10 years old	PNEUMONIA	BACTERIUM	10	2018
1841	3	female	12	11-17 years old	Asthma / Bronchitis	VIRUS	10	2018
1842	4	female	1	0-2 years old	PNEUMONIA	BACTERIUM	10	2018
1843	5	male	0	0-2 years old	Asthma / Bronchitis	VIRUS	11	2018
1844	6	female	3	3-5 years old	PNEUMONIA	BACTERIUM	11	2018
1845	6	female	1	0-2 years old	PNEUMONIA	BACTERIUM	11	2018
1846	3	male	4	3-5 years old	PNEUMONIA	BACTERIUM	11	2018
1847	4	male	3	3-5 years old	PNEUMONIA	VIRUS	11	2018
1848	2	female	0	0-2 years old	PNEUMONIA	VIRUS	11	2018
1849	2	male	2	0-2 years old	Asthma / Bronchitis	VIRUS	11	2018
1850	3	male	4	3-5 years old	PNEUMONIA	BACTERIUM	11	2018
1851	2	female	9	6-10 years old	Asthma / Bronchitis	VIRUS	11	2018
1852	3	female	8	6-10 years old	Asthma / Bronchitis	VIRUS	11	2018
1853	3	female	2	0-2 years old	PNEUMONIA	BACTERIUM	11	2018
1854	3	female	0	0-2 years old	UAI	VIRUS	11	2018
1855	5	female	1	0-2 years old	PNEUMONIA	BACTERIUM	11	2018
1856	2	female	6	6-10 years old	PNEUMONIA	BACTERIUM	11	2018
1857	5	female	14	11-17 years old	N		11	2018
1858	5	male	2	0-2 years old	PNEUMONIA	BACTERIUM	11	2018
1859	7	male	2	0-2 years old	Asthma / Bronchitis	VIRUS	11	2018
1860	5	male	2	0-2 years old	PNEUMONIA	BACTERIUM	11	2018
1861	4	female	0	0-2 years old	PNEUMONIA	BACTERIUM	11	2018
1862	3	male	4	3-5 years old	PNEUMONIA	BACTERIUM	11	2018
1863	3	female	4	3-5 years old	Asthma / Bronchitis	VIRUS	11	2018
1864	13	male	0	0-2 years old	PNEUMONIA	BACTERIUM	11	2018
1865	9	female	2	0-2 years old	PNEUMONIA	VIRUS	11	2018
1866	2	female	7	6-10 years old	PNEUMONIA	BACTERIUM	11	2018
1867	4	male	1	0-2 years old	PNEUMONIA	BACTERIUM	11	2018
1868	4	female	2	0-2 years old	PNEUMONIA	BACTERIUM	11	2018
1869	4	female	1	0-2 years old	PNEUMONIA	BACTERIUM	11	2018
1870	9	male	8	6-10 years old	PNEUMONIA	BACTERIUM	11	2018
1871	2	male	1	0-2 years old	PNEUMONIA	BACTERIUM	11	2018
1872	3	female	2	0-2 years old	PNEUMONIA	BACTERIUM	11	2018
1873	4	female	1	0-2 years old	PNEUMONIA	BACTERIUM	11	2018
1874	2	female	2	0-2 years old	N		11	2018
1875	6	female	0	0-2 years old	bronchiolitis	VIRUS	11	2018
1876	3	female	0	0-2 years old	UAI	VIRUS	11	2018
1877	8	male	1	0-2 years old	PNEUMONIA	BACTERIUM	11	2018
1878	19	male	10	6-10 years old	PNEUMONIA	BACTERIUM	11	2018
1879	2	female	0	0-2 years old	bronchiolitis	VIRUS	11	2018
1880	19	male	12	11-17 years old	PNEUMONIA	BACTERIUM	11	2018
1881	3	male	1	0-2 years old	bronchiolitis	VIRUS	11	2018
1882	2	male	2	0-2 years old	Asthma / Bronchitis	VIRUS	11	2018
1883	4	female	4	3-5 years old	N		11	2018
1884	4	male	1	0-2 years old	PNEUMONIA	BACTERIUM	12	2018
1885	4	male	3	3-5 years old	UAI	VIRUS	12	2018
1886	3	female	7	6-10 years old	PNEUMONIA	BACTERIUM	12	2018
1887	2	male	14	11-17 years old	N		12	2018
1888	6	male	0	0-2 years old	PNEUMONIA	BACTERIUM	12	2018
1889	4	male	1	0-2 years old	PNEUMONIA	BACTERIUM	12	2018
1890	2	female	16	11-17 years old	N		12	2018
1891	3	male	2	0-2 years old	PNEUMONIA	BACTERIUM	12	2018
1892	3	male	3	3-5 years old	N		12	2018
1893	2	male	6	6-10 years old	N		12	2018
1894	5	female	0	0-2 years old	Asthma / Bronchitis	VIRUS	12	2018
1895	6	female	0	0-2 years old	PNEUMONIA	VIRUS	12	2018
1896	5	male	3	3-5 years old	PNEUMONIA	BACTERIUM	12	2018
1897	2	female	3	3-5 years old	PNEUMONIA	BACTERIUM	12	2018
1898	4	male	5	3-5 years old	Asthma / Bronchitis	VIRUS	12	2018
1899	3	female	0	0-2 years old	PNEUMONIA	BACTERIUM	12	2018
1900	4	male	2	0-2 years old	PNEUMONIA	BACTERIUM	12	2018
1901	4	male	4	3-5 years old	PNEUMONIA	BACTERIUM	12	2018
1902	2	male	6	6-10 years old	PNEUMONIA	BACTERIUM	12	2018
1903	3	female	2	0-2 years old	PNEUMONIA	VIRUS	12	2018
1904	4	male	0	0-2 years old	PNEUMONIA	VIRUS	12	2018
1905	1	male	0	0-2 years old	Asthma / Bronchitis	VIRUS	12	2018
1906	4	male	8	6-10 years old	N		12	2018
1907	3	female	5	3-5 years old	N		12	2018
1908	3	female	3	3-5 years old	PNEUMONIA	BACTERIUM	12	2018
1909	7	male	0	0-2 years old	bronchiolitis	VIRUS	12	2018
1910	1	male	8	6-10 years old	PNEUMONIA	BACTERIUM	12	2018
1911	2	male	1	0-2 years old	N		12	2018
1912	3	female	5	3-5 years old	PNEUMONIA	VIRUS	12	2018
1913	3	male	1	0-2 years old	PNEUMONIA	BACTERIUM	12	2018
1914	4	female	2	0-2 years old	UAI	VIRUS	12	2018
1915	5	male	1	0-2 years old	PNEUMONIA	BACTERIUM	12	2018
1916	3	female	6	6-10 years old	PNEUMONIA	BACTERIUM	12	2018
1917	2	male	3	3-5 years old	PNEUMONIA	BACTERIUM	12	2018
1918	7	female	8	6-10 years old	PNEUMONIA	BACTERIUM	12	2018
1919	3	female	2	0-2 years old	N		12	2018
1920	3	female	1	0-2 years old	PNEUMONIA	BACTERIUM	12	2018
1921	7	male	5	3-5 years old	PNEUMONIA	BACTERIUM	12	2018
1922	2	female	2	0-2 years old	UAI	VIRUS	12	2018
1923	7	female	0	0-2 years old	PNEUMONIA	BACTERIUM	12	2018
1924	3	female	7	6-10 years old	PNEUMONIA	BACTERIUM	12	2018
1925	3	male	2	0-2 years old	PNEUMONIA	BACTERIUM	12	2018
1926	4	female	5	3-5 years old	UAI	VIRUS	12	2018
1927	2	female	13	11-17 years old	N		12	2018
1928	8	female	1	0-2 years old	PNEUMONIA	BACTERIUM	12	2018
1929	4	male	1	0-2 years old	PNEUMONIA	BACTERIUM	12	2018
1930	2	male	2	0-2 years old	PNEUMONIA	BACTERIUM	12	2018
1931	2	female	13	11-17 years old	PNEUMONIA	BACTERIUM	1	2019
1932	1	male	0	0-2 years old	PNEUMONIA	BACTERIUM	1	2019
1933	3	female	3	3-5 years old	N		1	2019
1934	2	female	15	11-17 years old	N		1	2019
1935	4	male	3	3-5 years old	N		1	2019
1936	3	female	4	3-5 years old	N		1	2019
1937	6	male	7	6-10 years old	N		1	2019
1938	16	male	8	6-10 years old	PNEUMONIA	BACTERIUM	1	2019
1939	2	male	2	0-2 years old	N		1	2019
1940	17	female	0	0-2 years old	PNEUMONIA	BACTERIUM	1	2019
1941	4	male	2	0-2 years old	PNEUMONIA	BACTERIUM	1	2019
1942	3	female	0	0-2 years old	PNEUMONIA	BACTERIUM	1	2019
1943	3	female	3	3-5 years old	PNEUMONIA	BACTERIUM	1	2019
1944	2	female	1	0-2 years old	UAI	VIRUS	1	2019
1945	2	male	1	0-2 years old	Asthma / Bronchitis	VIRUS	1	2019
1946	2	male	3	3-5 years old	N		1	2019
1947	6	male	1	0-2 years old	PNEUMONIA	VIRUS	1	2019
1948	3	female	0	0-2 years old	UAI	VIRUS	2	2019
1949	4	female	3	3-5 years old	PNEUMONIA	BACTERIUM	2	2019
1950	7	male	2	0-2 years old	PNEUMONIA	BACTERIUM	2	2019
1951	5	female	3	3-5 years old	UAI	VIRUS	2	2019
1952	4	female	1	0-2 years old	PNEUMONIA	VIRUS	2	2019
1953	2	female	1	0-2 years old	PNEUMONIA	BACTERIUM	2	2019
1954	4	female	16	11-17 years old	PNEUMONIA	BACTERIUM	2	2019
1955	1	female	0	0-2 years old	PNEUMONIA	BACTERIUM	2	2019
1956	2	male	3	3-5 years old	PNEUMONIA	BACTERIUM	2	2019
1957	3	female	0	0-2 years old	PNEUMONIA	BACTERIUM	2	2019
1958	3	female	2	0-2 years old	PNEUMONIA	BACTERIUM	2	2019
1959	1	female	14	11-17 years old	N		2	2019
1960	2	female	2	0-2 years old	PNEUMONIA	BACTERIUM	2	2019
1961	1	male	3	3-5 years old	PNEUMONIA	BACTERIUM	2	2019
1962	3	male	13	11-17 years old	UAI	VIRUS	2	2019
1963	2	female	6	6-10 years old	PNEUMONIA	BACTERIUM	2	2019
1964	8	male	12	11-17 years old	PNEUMONIA	BACTERIUM	2	2019
1965	5	female	1	0-2 years old	PNEUMONIA	BACTERIUM	2	2019
1966	4	female	0	0-2 years old	UAI	VIRUS	2	2019
1967	2	male	2	0-2 years old	N		2	2019
1968	3	male	16	11-17 years old	N		2	2019
1969	2	male	4	3-5 years old	UAI	VIRUS	2	2019
1970	3	female	16	11-17 years old	UAI	VIRUS	2	2019
1971	3	female	13	11-17 years old	PNEUMONIA	BACTERIUM	3	2019
1972	1	male	0	0-2 years old	UAI	VIRUS	3	2019
1973	4	male	1	0-2 years old	PNEUMONIA	BACTERIUM	3	2019
1974	5	male	4	3-5 years old	PNEUMONIA	BACTERIUM	3	2019
1975	4	male	0	0-2 years old	PNEUMONIA	BACTERIUM	3	2019
1976	2	female	1	0-2 years old	N		3	2019
1977	2	female	2	0-2 years old	PNEUMONIA	BACTERIUM	3	2019
1978	2	male	8	6-10 years old	N		3	2019
1979	2	female	7	6-10 years old	PNEUMONIA	BACTERIUM	3	2019
1980	3	male	3	3-5 years old	PNEUMONIA	BACTERIUM	3	2019
1981	4	female	0	0-2 years old	PNEUMONIA	BACTERIUM	3	2019
1982	2	male	3	3-5 years old	PNEUMONIA	BACTERIUM	3	2019
1983	6	male	14	11-17 years old	PNEUMONIA	BACTERIUM	3	2019
1984	4	male	1	0-2 years old	Asthma / Bronchitis	VIRUS	3	2019
1985	4	female	1	0-2 years old	PNEUMONIA	BACTERIUM	3	2019
1986	3	male	12	11-17 years old	N		3	2019
1987	1	male	1	0-2 years old	Asthma / Bronchitis	VIRUS	3	2019
1988	3	female	1	0-2 years old	Asthma / Bronchitis	VIRUS	3	2019
1989	3	male	0	0-2 years old	PNEUMONIA	BACTERIUM	3	2019
1990	18	male	2	0-2 years old	PNEUMONIA	BACTERIUM	3	2019
1991	1	male	14	11-17 years old	N		3	2019
1992	1	female	14	11-17 years old	N		3	2019
1993	2	female	16	11-17 years old	N		3	2019
1994	3	male	3	3-5 years old	Asthma / Bronchitis	VIRUS	3	2019
1995	5	male	1	0-2 years old	PNEUMONIA	BACTERIUM	3	2019
1996	10	male	8	6-10 years old	PNEUMONIA	BACTERIUM	3	2019
1997	5	male	1	0-2 years old	N		3	2019
1998	7	male	4	3-5 years old	Asthma / Bronchitis	VIRUS	3	2019
1999	2	female	8	6-10 years old	PNEUMONIA	BACTERIUM	3	2019
[truncated: 619 more rows]
